# Supplementary material for: Two gap-free genomes of Argentina provide insights into their genetic relationships
Source: Mol Hortic. 2025 Aug 4;5:50. doi: 10.1186/s43897-025-00160-4 (PMC12320355; doi:10.1186/s43897-025-00160-4)
Supplement: Supplementary file 2 — Supplementary Material 2. [file 43897_2025_160_MOESM2_ESM.xlsx]

## Sheet: Table S1
Supplementary Table 1 Statistics of assembly results
Assembly parameters	Argentina anserina (2021)	Argentina anserina	Argentina lineata
Predicted genome size	459.10Mbp	484.87 Mbp	192.42 Mbp
Predicted heterozygous	0.007	0.006	0.003
Illumina reads	44.45GB	72.53 GB	36.25 GB
PacBio HiFi reads	49.87GB	35.73 GB	24.93 GB
Hi-C reads	47.04GB	47.64 GB	32.58 GB
Assembled genome Size	454.28Mb	431.96 Mb	187.88 Mbp
Total contigs number	1126	16	9
GC content	—	0.3784	0.3854
Length of contig N50	2.13Mbp	30.08 Mbp	26.06 Mbp
Length of contig N90	—	26.73 Mbp	20.87 Mbp
Number of gaps	—	0	0
Anchored chromosomes per cent	—	0.9988	0.9974
BUSCO assessment	0.983	0.957	0.946

## Sheet: Table S2
Supplementary Table 2 Results of BUSCO assessment of genome integrity statistics
	Argentina anserina	Percent (%)	Argentina lineata	Percent (%)
Complete BUSCOs (C)	1378	95.7	1363	94.6
Complete and single-copy BUSCOs (S)	572	39.7	1324	91.9
Complete and duplicated BUSCOs (D)	806	56	39	2.7
Fragmented BUSCOs (F)	11	0.8	26	1.8
Missing BUSCOs (M)	51	3.5	51	3.6
Total BUSCO groups searched	1440	100	1440	100

## Sheet: Table S3
Supplementary Table 3 Statistics of gene function annotation results from different databases
Database	Argentina anserina	Argentina lineata
KEGG	19648	10882
GO	21057	11408
SwissProt	30992	16999
NR	41937	23190
Pfam	34325	19118
Interpro	36291	20193
Total gene	43542	24261

## Sheet: Table S4
Supplementary Table 4 Transposable element analysis results statistics
	Argentina anserina A		Argentina anserina B		Argentina lineata
Class	Length (bp)	Percent (%)	Length (bp)	Percent (%)	Length (bp)	Percent (%)
LINE/L1	5775721	0.0267	1488755	0.0069	1414492	0.0077
LTR/Copia	29643693	0.1372	13782982	0.064	26149986	0.0574
LTR/Gypsy	25888829	0.1198	45586451	0.2116	1150691	0.1397
LTR/unknown	1828923	0.0085	1708998	0.0079	201160	0.0067
SINE/unknown	31776	0.0001	104624	0.0005	2724239	0.0011
TIR/CACTA	3265357	0.0151	2253660	0.0105	3128247	0.0147
TIR/Mutator	4328252	0.02	4477859	0.0208	2836450	0.015
TIR/PIF_Harbinger	2009670	0.0093	2609218	0.0121	294777	0.0127
TIR/Tc1_Mariner	130451	0.0006	123410	0.0006	3443707	0.0016
TIR/hAT	5288193	0.0245	5814069	0.027	3339121	0.0176
Helitron	5341270	0.0247	7571052	0.0351	3339121	0.0177
Total	83532135	0.3867	85521078	0.397	54821729	0.2919

## Sheet: Table S5
Supplementary Table 5 Information and sources for 19 species
family	Species	Genome Source	Article Title
Rosaceae	Eriobotrya japonica	https://ngdc.cncb.ac.cn/search/?dbId=gwh&q=GWHAOTB00000000&page=1	A draft genome, resequencing, and metabolomes reveal the genetic background and molecular basis of the nutritional and medicinal properties of loquat (Eriobotrya japonica (Thunb.) Lindl)
	Crataegus pinnatifida var. major	https://www.rosaceae.org/Analysis/13655519	Cultivated hawthorn (Crataegus pinnatifida var. major) genome sheds light on the evolution of Maleae (apple tribe)
	Malus x domestica	https://www.rosaceae.org/Analysis/16216804	A chromosome-scale genome assembly of Malus domestica, a multi-stress resistant apple variety
	Prunus armeniaca	https://www.rosaceae.org/species/prunus_armeniaca/genome_v1.0	The apricot (Prunus armeniaca L.) genome elucidates Rosaceae evolution and beta-carotenoid synthesis
	Pyrus pyrifolia	https://www.rosaceae.org/Analysis/11815273	High-quality genome assembly of 'Cuiguan' pear (Pyrus pyrifolia) as a reference genome for identifying regulatory genes and epigenetic modifications responsible for bud dormancy
	Gillenia trifoliata	https://ftp.cngb.org/pub/CNSA/data3/CNP0001531/CNS0315929/CNA0019283/	Polyploidy underlies co-option and diversification of biosynthetic triterpene pathways in the apple tribe
	Sorbus pohuashanensis	https://figshare.com/articles/journal_contribution/The_genome_info_of_Sorbus_pohuashanensis/14920695	Genome sequence and transcriptome of Sorbus pohuashanensis provide insights into population evolution and leaf sunburn response
	Argentina anserina (2021)	https://figshare.com/projects/The_genome_assembly_and_annotation_files_of_Potentilla_anserina/83771	Chromosome-Level Genome Assembly Provides New Insights into Genome Evolution and Tuberous Root Formation of Potentilla anserina
	Potentilla micrantha	https://www.rosaceae.org/analysis/274	The genome sequence and transcriptome of Potentilla micrantha and their comparison to Fragaria vesca (the woodland strawberry)
	Fragaria iinumae	https://www.rosaceae.org/species/fragaria_iinumae/genome_v1.0	Reply to: Revisiting the origin of octoploid strawberry
	Fragaria vesca	https://www.rosaceae.org/Analysis/13738130	Assembly and annotation of Fragaria vesca ‘Yellow Wonder’ genome, a model diploid strawberry for molecular genetic research
	Rosa rugosa	https://www.rosaceae.org/Analysis/11775539	A chromosome-level genome assembly of rugged rose (Rosa rugosa) provides insights into its evolution, ecology, and floral characteristics
	Rubus idaeus	https://www.rosaceae.org/Analysis/16630509	Comparison of red raspberry and wild strawberry fruits reveals mechanisms of fruit type specification
	Rubus chingii	https://www.rosaceae.org/Analysis/11326199	The chromosome-scale reference genome of Rubus chingii Hu provides insight into the biosynthesis pathway of hydrolyzable tannins
	Rubus occidentalis	https://www.rosaceae.org/analysis/268	Chromosome-scale genome sequence assemblies of the ‘Autumn Bliss’ and ‘Malling Jewel’ cultivars of the highly heterozygous red raspberry (Rubus idaeus L.) derived from long-read Oxford Nanopore sequence data
	Argentinla fulgens	This study	This study
	Argentinla anserina	This study	This study
Elaeagnaceae	Hippophae rhamnoides	https://ftp.cngb.org/pub/CNSA/data2/CNP0001846/CNS0383685/CNA0022752/	Genome of Hippophae rhamnoides provides insights into a conserved molecular mechanism in actinorhizal and rhizobial symbioses
Moraceae	Ficus hispida	https://download.cncb.ac.cn/gwh/Plants/Ficus_hispida_fh_G_GWHALOG00000000/	Genomes of the Banyan Tree and Pollinator Wasp Provide Insights into Fig-Wasp Coevolution
Vitaceae	Vitis vinifera	https://phytozome.jgi.doe.gov	Portuguese wild grapevine genome re-sequencing (Vitis vinifera sylvestris)

## Sheet: Table S6
Supplementary Table 6 GenBank accession numbers of gene fragments from 25 species
Species	ETS	ITS	trnL-trnF	trnG-trnS
Argentina micropetala	KP875252	KF954771	KJ020641	KP875359
Argentina anserina	FN421405	FN430824	FN561752	FN556670
Argentina glabriuscula	KP875259	KF954763	KJ020639	KP875356
Argentina lignosa	FJ422369	FJ356171	FJ422299	FJ422332
Argentina lineata	KP875254	KP875291	-	KP875354
Argentina microphylla	FN421388	FN430809	FN556412	FN556679
Argentina peduncularis	FN421389	FN430820	FN561742	FN594721
Argentina phanerophlebia	KP875253	KF954770	KJ020642	KP875360
Argentina songzhuensis	KP875258	KF954766	KJ020638	KP875357
Argentina stenophylla	FN421381	FN555607	FN561738	FN556662
Argentina turfosa	KP875256	KF954768	KP875331	KP875361
Potentilla alchemilloides	FJ422367	FJ356168	FJ422297	FJ422329
Potentilla argentea	FN421387	FN430808	FN561750	FN594719
Potentilla biflora var. lahulensis	KP875270	KP875301	KP875329	KP875373
Potentilla caulescens	FN421379	FN430819	FN556399	FN594714
Potentilla discolor	KP875262	KP875299	KP875321	KP875370
Potentilla griffithii	KP875261	KP875293	KP875316	KP875372
Potentilla indica	KP875268	KP875300	KP875314	KP875364
Potentilla kleiniana	KP875263	KP875294	KP875315	KP875366
Potentilla multifida var. ornithopoda	KP875265	KP875295	KP875318	KP875367
Potentilla sischanensis	KP875267	KP875297	KP875322	KP875365
Potentilla suavis	KP875276	KP875305	KP875323	KP875374
Potentilla tenuis	KP875273	KP875306	KP875325	KP875325
Potentilla tetrandra	KP875271	KP875303	KP875328	KP875375
Rosa majalis	FJ422371	U90801	AJ512229	FJ422333
Sanguisorba officinalis	FJ422372	-	AJ416465	FJ422334

## Sheet: Table S7
Supplementary Table 7 The information of coverage bins for Argentina lineata genes
Species	Per above cut off	Contributes	bin1 (47.79× - 52.12×)	bin2 (52.12× - 57.95×)	bin3 (57.95× - 65.05×)	bin4 (65.05× - 98.46×)	bin5 (98.46× - 122.9×)	Avbove up per bin
Argentina anserina A	0.0995	TRUE	0.0217	0.0181	0.0133	0.0261	0.0054	0.0149
Argentina anserina B	0.4155	TRUE	0.0724	0.0856	0.0886	0.1364	0.0128	0.0197

## Sheet: Table S8
Supplementary Table 8 Positive selection analysis results in Argentina anserina and Argentina lineata
Species	Gene	Orthologous group	Sites	Effective sites	Patterns	Null hypothesis	Alternative hypothesis	Omega	BEB positive sites	P-value	FDR
Argentina anserina A	Poans03aG0136600	OG_18	1092	786	648	-3252.21	-3222.23	30.4202	16	9.66e-15	1.74e-12
Argentina anserina A	Poans02bG0183900	OG_24	3225	609	405	-1519.39	-1503.66	16.5058	10	2.05e-08	1.26e-06
Argentina anserina A	Poans06aG0397600	OG_26	2250	558	453	-1673.3	-1657.76	235.59	3	2.47e-08	1.5e-06
Argentina anserina A	Poans03aG0108100	OG_46	375	351	255	-840.894	-832.825	132.218	2	5.89e-05	0.0018316
Argentina anserina A	Poans03aG0115600	OG_53	1284	807	438	-1910.69	-1903.91	37.4473	2	0.0002316	0.00637189
Argentina anserina A	Poans01aG0015900	OG_71	1473	825	741	-3480.1	-3454.16	85.465	9	5.91e-13	8.04e-11
Argentina anserina A	Poans02bG0099600	OG_102	564	312	294	-1290.73	-1282.42	5.59886	12	4.56e-05	0.00147483
Argentina anserina A	Poans01aG0089000	OG_116	2175	1077	777	-3591.83	-3583.7	14.1843	3	5.54e-05	0.00174147
Argentina anserina A	Poans07aG0157600	OG_147	9363	780	492	-2066.75	-2052.07	13.166	11	6.04e-08	3.38e-06
Argentina anserina A	Poans02bG0277900	OG_165	2589	645	618	-3032.14	-3021.44	75.4708	3	3.73e-06	0.000153932
Argentina anserina A	Poans07aG0172100	OG_209	1458	729	606	-2635.36	-2626.44	42.4567	1	2.4e-05	0.000830854
Argentina anserina A	Poans03aG0325300	OG_243	1632	1419	852	-3889.2	-3883.67	5.13932	3	0.0008786	0.0202859
Argentina anserina A	Poans03aG0194200	OG_260	558	336	246	-781.819	-771.747	31.0447	5	7.18e-06	0.000274983
Argentina anserina A	Poans07aG0225900	OG_274	1476	894	597	-2574.57	-2565.78	34.7761	4	2.77e-05	0.000944186
Argentina anserina A	Poans02bG0082100	OG_276	1137	672	387	-1574.55	-1561.88	21.5829	6	4.83e-07	2.31e-05
Argentina anserina A	Poans03aG0193400	OG_301	1533	927	540	-2201.42	-2180.78	40.007	9	1.33e-10	1.19e-08
Argentina anserina A	Poans01aG0036200	OG_324	2946	2328	1062	-5657.08	-5646.28	33.0426	2	3.36e-06	0.000139642
Argentina anserina A	Poans07aG0052800	OG_396	1353	459	420	-2742.84	-2726.59	34.2223	7	1.2e-08	7.51e-07
Argentina anserina A	Poans01aG0007300	OG_433	1683	228	222	-934.944	-929.841	60.6191	1	0.0014	0.0302671
Argentina anserina A	Poans01aG0259600	OG_451	1185	918	561	-2467.78	-2458.49	17.1793	4	1.63e-05	0.000586368
Argentina anserina A	Poans05bG0218400	OG_503	3243	3171	1488	-8022.58	-8017.04	36.0578	0	0.0008739	0.0202038
Argentina anserina A	Poans06aG0397000	OG_547	1023	534	381	-1463.15	-1455.4	50.7078	1	8.26e-05	0.00249245
Argentina anserina A	Poans01aG0095100	OG_556	1710	1401	870	-3996.73	-3991.57	38.9124	1	0.00131	0.0286368
Argentina anserina A	Poans07aG0190100	OG_557	1326	411	360	-1272.11	-1245.09	16.4481	30	1.96e-13	2.91e-11
Argentina anserina A	Poans04aG0160100	OG_575	1968	1323	684	-3283	-3266.67	37.1213	9	1.1e-08	6.98e-07
Argentina anserina A	Poans02bG0031100	OG_586	852	621	468	-1891.27	-1869.03	36.0896	11	2.58e-11	2.7e-09
Argentina anserina A	Poans06aG0066900	OG_660	1590	1221	606	-2817.09	-2801.98	27.5896	7	3.89e-08	2.25e-06
Argentina anserina A	Poans04aG0194700	OG_673	510	378	357	-1335.58	-1328.96	4.988	0	0.0002754	0.00749521
Argentina anserina A	Poans05bG0051600	OG_728	3675	2241	912	-4931.76	-4857.53	58.6899	26	0	0
Argentina anserina A	Poans03aG0208100	OG_729	1641	642	348	-1396.62	-1386.09	99.8744	2	4.45e-06	0.000179453
Argentina anserina A	Poans06aG0007100	OG_753	1707	1560	903	-4471.18	-4440.56	89.3651	7	5e-15	9.59e-13
Argentina anserina A	Poans05bG0151300	OG_760	552	516	360	-1474.7	-1467.52	45.0032	2	0.0001517	0.00430093
Argentina anserina A	Poans04aG0262100	OG_805	1443	723	522	-2125.86	-2115.88	77.4027	3	7.93e-06	0.00030187
Argentina anserina A	Poans06aG0303300	OG_877	2217	1800	918	-4638.71	-4632.77	67.2424	1	0.0005691	0.0141379
Argentina anserina A	Poans05bG0091400	OG_886	1653	1290	768	-3681.53	-3668.72	66.6583	3	4.17e-07	2.01e-05
Argentina anserina A	Poans05bG0041100	OG_919	1311	1242	663	-3089.81	-3035.91	39.6813	25	0	0
Argentina anserina A	Poans06aG0212900	OG_927	723	516	396	-1543.49	-1537.02	51.0835	1	0.000322	0.00848879
Argentina anserina A	Poans04aG0214200	OG_936	912	831	555	-2334.11	-2324.36	42.1192	3	1.01e-05	0.000377636
Argentina anserina A	Poans07aG0138400	OG_946	1818	828	642	-3077.74	-3052.49	25.1533	14	1.2e-12	1.55e-10
Argentina anserina A	Poans05bG0279000	OG_1008	1617	948	759	-4013.61	-4003.32	19.3028	3	5.76e-06	0.000227643
Argentina anserina A	Poans06aG0294300	OG_1012	780	411	267	-919.266	-911.762	9.76042	6	0.0001071	0.00311649
Argentina anserina A	Poans02bG0319300	OG_1096	939	690	585	-2638.25	-2618.31	20.2297	9	2.72e-10	2.33e-08
Argentina anserina A	Poans07aG0125600	OG_1115	1332	264	258	-1098.5	-1080.83	70.544	6	2.76e-09	1.97e-07
Argentina anserina A	Poans04aG0110400	OG_1187	678	420	330	-1238.29	-1218.37	11.2341	33	2.77e-10	2.37e-08
Argentina anserina A	Poans06aG0173600	OG_1226	1023	192	153	-519.583	-509.267	37.6645	4	5.57e-06	0.000220966
Argentina anserina A	Poans05bG0137500	OG_1228	570	483	285	-1219.02	-1203.64	30.8206	9	2.92e-08	1.75e-06
Argentina anserina A	Poans07aG0261600	OG_1234	1107	222	207	-958.332	-941.172	25.1592	14	4.68e-09	3.2e-07
Argentina anserina A	Poans05bG0056400	OG_1267	3336	693	462	-1805.2	-1786.36	21.2826	11	8.36e-10	6.59e-08
Argentina anserina A	Poans06aG0025400	OG_1326	2508	468	336	-1218.68	-1212.57	44.336	2	0.0004737	0.0120042
Argentina anserina A	Poans05bG0255200	OG_1340	2985	2160	1443	-6856.87	-6818.63	53.8475	7	0	0
Argentina anserina A	Poans07aG0050900	OG_1367	3792	2484	1014	-5560.93	-5532.69	15.9963	13	5.7e-14	9.06e-12
Argentina anserina A	Poans01aG0164400	OG_1372	4563	3339	1737	-9013.36	-8990.69	50.4549	4	1.66e-11	1.82e-09
Argentina anserina A	Poans01aG0194600	OG_1387	1554	1116	720	-3014.98	-3000.75	30.7645	5	9.55e-08	5.11e-06
Argentina anserina A	Poans02bG0169300	OG_1410	825	435	297	-1044.78	-1030.46	35.5534	6	8.71e-08	4.69e-06
Argentina anserina A	Poans06aG0260000	OG_1411	2409	2079	1167	-5863.04	-5853.72	20.2368	3	1.59e-05	0.00057704
Argentina anserina A	Poans05bG0091800	OG_1423	2430	1626	867	-4283.83	-4226.26	37.6646	27	0	0
Argentina anserina A	Poans01aG0153300	OG_1441	1155	450	444	-2852.22	-2847.64	11.1282	3	0.002485	0.0492069
Argentina anserina A	Poans07aG0251200	OG_1448	4746	3471	1887	-9774.72	-9769.5	41.2848	0	0.001237	0.0272773
Argentina anserina A	Poans06aG0134000	OG_1470	2079	1569	876	-4144.84	-4139.26	23.6289	1	0.0008337	0.0194784
Argentina anserina A	Poans01aG0199700	OG_1502	855	699	549	-2329.31	-2314.6	12.0416	10	5.83e-08	3.28e-06
Argentina anserina A	Poans02bG0115700	OG_1509	1329	936	663	-3398.7	-3393.84	23.988	0	0.001832	0.0376701
Argentina anserina A	Poans02bG0033600	OG_1551	930	747	579	-2418.87	-2392.26	31.9092	20	2.98e-13	4.28e-11
Argentina anserina A	Poans05bG0006500	OG_1580	987	303	285	-1205.32	-1196.82	34.2893	3	3.71e-05	0.00122095
Argentina anserina A	Poans05bG0014600	OG_1597	3321	2166	1170	-5747.45	-5739.25	30.2434	1	5.1e-05	0.00162303
Argentina anserina A	Poans05bG0238500	OG_1603	1434	1161	672	-3041.62	-3036.25	174.243	0	0.001041	0.0233044
Argentina anserina A	Poans07aG0242600	OG_1634	591	279	195	-627.321	-622.601	16.9732	2	0.002123	0.0428555
Argentina anserina A	Poans03aG0159300	OG_1665	2223	501	486	-3061.84	-3038.25	13.7618	28	6.47e-12	7.49e-10
Argentina anserina A	Poans01aG0039500	OG_1678	1905	1716	981	-4798.55	-4773.77	61.8897	5	1.93e-12	2.36e-10
Argentina anserina A	Poans02bG0006600	OG_1685	2493	402	321	-1147.11	-1141.92	14.4839	0	0.001284	0.0281381
Argentina anserina A	Poans05bG0032900	OG_1728	756	504	432	-1734.67	-1726.76	46.801	1	6.97e-05	0.00213953
Argentina anserina A	Poans06aG0038900	OG_1742	771	408	384	-1882.21	-1871.13	13.1933	10	2.52e-06	0.000106062
Argentina anserina A	Poans04aG0045800	OG_1762	2577	1902	1287	-6236.92	-6150.74	34.1056	40	0	0
Argentina anserina A	Poans05bG0301000	OG_1790	1434	486	339	-1275.01	-1264.88	30.5117	4	6.73e-06	0.000261296
Argentina anserina A	Poans06aG0001200	OG_1809	1890	1770	726	-3766.53	-3761.67	135.852	0	0.001824	0.0375493
Argentina anserina A	Poans01aG0105000	OG_1832	1491	942	660	-2786.86	-2781.46	23.363	3	0.001018	0.0229642
Argentina anserina A	Poans03aG0276900	OG_1835	4290	1743	885	-4404.35	-4399.05	25.6719	0	0.001137	0.0252297
Argentina anserina A	Poans03aG0276200	OG_1857	1176	585	435	-1710.92	-1696.78	9.68907	16	1.05e-07	5.54e-06
Argentina anserina A	Poans06aG0054300	OG_1875	1683	792	537	-2139.07	-2127.51	6.1162	16	1.53e-06	6.69e-05
Argentina anserina A	Poans07aG0212200	OG_1918	1635	1251	705	-3154.68	-3113.27	18.1517	25	0	0
Argentina anserina A	Poans07aG0112100	OG_1938	1569	591	429	-1639.88	-1610.99	16.3256	34	2.92e-14	5.16e-12
Argentina anserina A	Poans03aG0219500	OG_1954	2181	267	225	-808.496	-796.852	31.2872	7	1.39e-06	6.14e-05
Argentina anserina A	Poans03aG0043500	OG_1956	2928	1917	1077	-5306.29	-5290.94	57.4519	2	3e-08	1.78e-06
Argentina anserina A	Poans04aG0155300	OG_1971	912	216	216	-1261.02	-1254.67	36.831	4	0.0003659	0.00958886
Argentina anserina A	Poans04aG0138200	OG_1972	4266	2946	1515	-8032.47	-8010.56	43.9796	7	3.63e-11	3.69e-09
Argentina anserina A	Poans06aG0257000	OG_2037	2166	2133	1029	-5250.33	-5245.48	87.6124	0	0.001841	0.0377672
Argentina anserina A	Poans07aG0123300	OG_2173	7914	4599	2112	-11843.2	-11820.6	51.8488	4	1.68e-11	1.83e-09
Argentina anserina A	Poans06aG0367500	OG_2198	1212	888	702	-3277.83	-3234.13	47.0164	33	0	0
Argentina anserina A	Poans07aG0027700	OG_2211	1917	318	285	-975.33	-963.121	7.42017	18	7.76e-07	3.56e-05
Argentina anserina A	Poans07aG0190300	OG_2245	1458	1290	690	-3159.93	-3151.42	14.8945	4	3.7e-05	0.00121927
Argentina anserina A	Poans02bG0149200	OG_2286	1566	747	648	-3091.63	-3077.75	99.864	1	1.38e-07	7.13e-06
Argentina anserina A	Poans02bG0194900	OG_2294	1710	1020	561	-2441.27	-2415.16	22.0486	13	4.98e-13	6.93e-11
Argentina anserina A	Poans02bG0294300	OG_2327	783	615	390	-1458.49	-1437.53	30.9448	21	9.5e-11	8.84e-09
Argentina anserina A	Poans07aG0023900	OG_2385	933	366	282	-935.195	-930.299	39.2339	0	0.001752	0.0362785
Argentina anserina A	Poans02bG0119300	OG_2398	2124	921	525	-2179.53	-2165.32	19.2018	7	9.74e-08	5.2e-06
Argentina anserina A	Poans04aG0116200	OG_2417	1446	606	426	-1809.34	-1797.6	25.6409	6	1.26e-06	5.6e-05
Argentina anserina A	Poans03aG0240400	OG_2443	3414	285	285	-1306.6	-1301.46	3.10932	17	0.001348	0.0293223
Argentina anserina A	Poans01aG0236900	OG_2447	1167	339	276	-973.028	-964.148	999	6	2.51e-05	0.000866213
Argentina anserina A	Poans06aG0391500	OG_2449	1080	660	408	-1598.58	-1577.8	36.5245	8	1.14e-10	1.04e-08
Argentina anserina A	Poans02bG0033900	OG_2532	4890	2043	1164	-5645.99	-5624.21	14.8685	12	4.11e-11	4.07e-09
Argentina anserina A	Poans04aG0097200	OG_2534	2766	2100	1539	-7215.45	-7181.76	31.7798	14	2.22e-16	5.03e-14
Argentina anserina A	Poans06aG0048000	OG_2593	963	189	171	-681.69	-676.468	44.6476	3	0.001231	0.0271789
Argentina anserina A	Poans03aG0304200	OG_2606	579	162	156	-739.753	-732.896	34.4455	8	0.0002129	0.0058849
Argentina anserina A	Poans02bG0342800	OG_2617	1443	774	576	-2389.79	-2378.41	16.0384	5	1.84e-06	8.02e-05
Argentina anserina A	Poans02bG0067600	OG_2628	1284	1191	618	-2777.14	-2772.15	62.3751	0	0.001579	0.0332815
Argentina anserina A	Poans04aG0173800	OG_2640	900	687	468	-2012.91	-1989.37	15.7135	16	6.84e-12	7.79e-10
Argentina anserina A	Poans03aG0042100	OG_2733	2376	978	684	-3370.87	-3350.68	56.3588	6	2.08e-10	1.81e-08
Argentina anserina A	Poans03aG0042300	OG_2733	2376	978	684	-3372.73	-3333.23	49.0949	17	0	0
Argentina anserina A	Poans01aG0215900	OG_2736	5823	855	546	-2227.8	-2218.27	61.5562	2	1.27e-05	0.000467096
Argentina anserina A	Poans02bG0087100	OG_2740	807	246	222	-848.689	-840.819	7.50106	9	7.26e-05	0.00221565
Argentina anserina A	Poans06aG0119500	OG_2746	927	906	453	-1953.66	-1947.82	192.325	1	0.0006346	0.0154393
Argentina anserina A	Poans02bG0335800	OG_2756	1299	1104	768	-3341.15	-3336.11	35.2431	1	0.001502	0.0320409
Argentina anserina A	Poans03aG0261500	OG_2760	1689	942	561	-2401.24	-2379.09	49.4865	5	2.82e-11	2.93e-09
Argentina anserina A	Poans07aG0023600	OG_2856	4137	3168	1515	-8145.69	-8140.57	84.5463	1	0.00138	0.0299079
Argentina anserina A	Poans03aG0128200	OG_2872	3240	180	165	-625.086	-610.372	39.6977	7	5.8e-08	3.27e-06
Argentina anserina A	Poans03aG0301500	OG_2885	1083	786	405	-1720.59	-1712.59	36.75	4	6.33e-05	0.00195778
Argentina anserina A	Poans02bG0293700	OG_2970	1164	816	603	-2618.4	-2581.7	14.6749	38	0	0
Argentina anserina A	Poans07aG0052700	OG_3002	687	327	288	-1045.48	-1036.99	153.649	3	3.8e-05	0.00124889
Argentina anserina A	Poans06aG0313600	OG_3023	1320	909	609	-2728.8	-2719.08	16.2407	12	1.04e-05	0.000389109
Argentina anserina A	Poans04aG0077600	OG_3087	816	465	378	-1499.34	-1471.68	31.3477	18	1.02e-13	1.6e-11
Argentina anserina A	Poans04aG0001300	OG_3098	2631	1779	852	-4240.01	-4233.28	105.589	0	0.000244	0.00669219
Argentina anserina A	Poans05bG0023300	OG_3102	918	918	417	-1826.46	-1819.39	97.3304	1	0.00017	0.00478901
Argentina anserina A	Poans03aG0344000	OG_3134	2094	1635	792	-3815.64	-3805.1	46.4891	3	4.38e-06	0.000177196
Argentina anserina A	Poans04aG0140500	OG_3139	1521	174	174	-1171.04	-1159.93	34.8513	6	2.45e-06	0.000103485
Argentina anserina A	Poans02bG0085800	OG_3156	2085	963	696	-3034.44	-3025.03	42.8886	3	1.44e-05	0.000524781
Argentina anserina A	Poans03aG0156100	OG_3185	2805	780	510	-2265.91	-2261.14	172.607	0	0.002011	0.0408279
Argentina anserina A	Poans03aG0156500	OG_3185	2805	780	510	-2265.92	-2256.39	999	1	1.26e-05	0.000462918
Argentina anserina A	Poans06aG0326400	OG_3200	999	414	351	-1355.37	-1332.86	32.7833	8	1.95e-11	2.09e-09
Argentina anserina A	Poans03aG0125200	OG_3233	1140	1116	618	-2816.53	-2811.54	12.142	2	0.001573	0.0331946
Argentina anserina A	Poans06aG0232000	OG_3255	1539	681	609	-2571.26	-2561.98	17.2287	4	1.63e-05	0.000586368
Argentina anserina A	Poans02bG0189600	OG_3263	2136	1842	939	-4700.34	-4671.64	102.192	8	3.58e-14	6.19e-12
Argentina anserina A	Poans02bG0193300	OG_3268	6282	4197	1872	-10407.8	-10402.1	20.9177	1	0.0007321	0.0174509
Argentina anserina A	Poans03aG0034800	OG_3283	975	732	570	-2189.93	-2173.08	16.1631	10	6.4e-09	4.31e-07
Argentina anserina A	Poans02bG0262500	OG_3320	1539	699	564	-2596.46	-2583.31	36.6647	3	2.91e-07	1.44e-05
Argentina anserina A	Poans03aG0290200	OG_3325	1257	885	402	-2068.93	-2062.74	139.263	1	0.0004346	0.0111413
Argentina anserina A	Poans01aG0129300	OG_3385	2679	396	357	-1547.33	-1541.17	47.1685	3	0.0004479	0.011416
Argentina anserina A	Poans05bG0004800	OG_3388	837	522	507	-4017.74	-4007.33	11.1711	6	5.05e-06	0.000201686
Argentina anserina A	Poans05bG0171300	OG_3410	3327	645	540	-2264.27	-2247.32	32.7996	8	5.82e-09	3.94e-07
Argentina anserina A	Poans05bG0203100	OG_3436	2193	1611	882	-4185.35	-4170.37	10.1214	9	4.4e-08	2.52e-06
Argentina anserina A	Poans05bG0191600	OG_3439	2778	498	429	-1923.21	-1914.02	51.1815	4	1.8e-05	0.000640507
Argentina anserina A	Poans06aG0395500	OG_3471	1212	573	387	-1538.2	-1520.66	10.1722	22	3.16e-09	2.2e-07
Argentina anserina A	Poans03aG0053300	OG_3494	837	699	516	-2072.56	-2037.37	18.3923	32	0	0
Argentina anserina A	Poans03aG0282200	OG_3533	609	333	300	-1151.26	-1139.05	31.8231	5	7.78e-07	3.56e-05
Argentina anserina A	Poans05bG0313400	OG_3574	579	474	426	-1764.27	-1758.81	31.5118	2	0.0009509	0.021644
Argentina anserina A	Poans05bG0110600	OG_3616	4800	1458	606	-3094.59	-3088.41	38.813	1	0.0004377	0.0112045
Argentina anserina A	Poans03aG0161800	OG_3626	927	729	471	-1904.3	-1895.43	26.2875	4	2.53e-05	0.000873836
Argentina anserina A	Poans03aG0275100	OG_3628	1155	720	516	-2126.72	-2116.14	9.96078	9	4.23e-06	0.000172072
Argentina anserina A	Poans06aG0351400	OG_3654	519	471	348	-1293.13	-1276.69	41.0359	8	9.82e-09	6.31e-07
Argentina anserina A	Poans04aG0182000	OG_3712	1047	201	201	-996.236	-990.383	7.11569	17	0.0006228	0.0152151
Argentina anserina A	Poans02bG0022200	OG_3783	3732	1443	771	-3711.78	-3671.39	34.6141	23	0	0
Argentina anserina A	Poans03aG0289400	OG_3803	423	369	273	-1060.22	-1046.34	58.6653	6	1.38e-07	7.13e-06
Argentina anserina A	Poans04aG0278000	OG_3811	1389	1080	594	-2570.64	-2560.28	23.8642	5	5.28e-06	0.00021064
Argentina anserina A	Poans03aG0186500	OG_3838	1338	933	582	-2493.31	-2474.07	23.673	6	5.5e-10	4.51e-08
Argentina anserina A	Poans01aG0188500	OG_3865	600	579	408	-1470.49	-1451.34	50.9402	7	6.07e-10	4.92e-08
Argentina anserina A	Poans03aG0201600	OG_3872	801	648	504	-2011.47	-2005.72	16.2964	2	0.0006913	0.0165903
Argentina anserina A	Poans02bG0347000	OG_3909	789	303	279	-1363.69	-1355.6	8.939	6	5.78e-05	0.00181461
Argentina anserina A	Poans01aG0113500	OG_3911	687	213	213	-1014.48	-1006.81	25.2953	4	8.94e-05	0.00266491
Argentina anserina A	Poans07aG0162300	OG_3937	786	684	378	-1687.86	-1680.64	277.36	1	0.0001456	0.00415466
Argentina anserina A	Poans06aG0271200	OG_3975	1383	906	654	-2672.92	-2660.77	76.3607	4	8.26e-07	3.77e-05
Argentina anserina A	Poans07aG0132600	OG_3983	1020	309	267	-986.632	-979.984	15.8998	3	0.0002661	0.00726449
Argentina anserina A	Poans04aG0029900	OG_4013	1305	813	540	-2333.3	-2305.05	21.7555	24	5.6e-14	8.99e-12
Argentina anserina A	Poans03aG0158000	OG_4067	885	720	528	-2122.02	-2088.15	33.745	19	2.22e-16	5.03e-14
Argentina anserina A	Poans07aG0167700	OG_4103	1518	495	411	-1624.85	-1616.78	6.12417	11	5.85e-05	0.00182403
Argentina anserina A	Poans07aG0100800	OG_4121	1731	990	666	-3014.51	-3007.7	16.3232	0	0.0002228	0.00614893
Argentina anserina A	Poans06aG0359500	OG_4130	735	669	399	-1526.24	-1520.57	74.0593	0	0.0007551	0.0179255
Argentina anserina A	Poans01aG0232800	OG_4161	3207	729	567	-2301.2	-2263.81	21.165	41	0	0
Argentina anserina A	Poans05bG0121700	OG_4165	1191	453	315	-1102.87	-1094.61	36.4915	2	4.78e-05	0.00154132
Argentina anserina A	Poans05bG0191400	OG_4169	2967	423	354	-1421.5	-1409.72	21.6955	10	1.21e-06	5.39e-05
Argentina anserina A	Poans06aG0175700	OG_4169	2967	423	354	-1424.11	-1400	38.7555	15	3.83e-12	4.6e-10
Argentina anserina A	Poans06aG0409800	OG_4187	1809	1134	807	-4149.91	-4143.35	29.8966	2	0.0002924	0.00787565
Argentina anserina A	Poans02bG0088000	OG_4212	660	456	396	-1557.37	-1550.43	12.2781	6	0.0001947	0.00544143
Argentina anserina A	Poans01aG0161700	OG_4222	1017	546	417	-1532.67	-1517.31	8.22754	21	2.97e-08	1.77e-06
Argentina anserina A	Poans04aG0201500	OG_4224	1044	549	411	-1632.44	-1627	104.759	1	0.0009787	0.0221364
Argentina anserina A	Poans03aG0192600	OG_4244	2964	2403	1266	-6884.03	-6848.8	30.0276	14	0	0
Argentina anserina A	Poans07aG0118000	OG_4262	1452	1158	780	-3338.85	-3322.29	13.1522	9	8.64e-09	5.63e-07
Argentina anserina A	Poans05bG0257800	OG_4284	759	114	99	-422.672	-414.894	93.2704	2	8.01e-05	0.00242707
Argentina anserina A	Poans04aG0224200	OG_4352	957	489	384	-1502.63	-1488.48	39.4457	8	1.04e-07	5.49e-06
Argentina anserina A	Poans06aG0121200	OG_4523	768	432	312	-1149.83	-1132.78	36.6045	6	5.25e-09	3.57e-07
Argentina anserina A	Poans03aG0166500	OG_4621	1245	357	315	-1312.09	-1300.14	62.196	7	1.01e-06	4.54e-05
Argentina anserina A	Poans02bG0196700	OG_4632	3021	1167	948	-4726.85	-4721.92	73.3641	1	0.001698	0.0352844
Argentina anserina A	Poans03aG0189200	OG_4655	1671	474	369	-1376.05	-1370.03	184.436	0	0.0005232	0.0131268
Argentina anserina A	Poans06aG0058000	OG_4666	771	411	324	-1154.6	-1149.95	99.6174	1	0.002293	0.0455781
Argentina anserina A	Poans02bG0166200	OG_4701	3888	825	579	-2425.13	-2414.93	14.7791	4	6.34e-06	0.000248222
Argentina anserina A	Poans03aG0110900	OG_4710	1026	495	345	-1267.75	-1252.86	13.2511	10	4.85e-08	2.76e-06
Argentina anserina A	Poans03aG0041800	OG_4715	1524	1290	807	-3566.87	-3561.86	61.3514	1	0.001545	0.0327603
Argentina anserina A	Poans06aG0188900	OG_4726	2640	2292	1221	-6084.64	-6066.82	19.2882	8	2.38e-09	1.73e-07
Argentina anserina A	Poans05bG0279200	OG_4773	8331	7422	2469	-17218.2	-17204.8	28.0818	4	2.1e-07	1.06e-05
Argentina anserina A	Poans02bG0014200	OG_4816	963	294	243	-833.465	-818.266	42.9206	9	3.52e-08	2.07e-06
Argentina anserina A	Poans01aG0155800	OG_4824	1671	558	423	-1615.66	-1603.3	21.7756	7	6.6e-07	3.08e-05
Argentina anserina A	Poans07aG0071000	OG_4854	2784	2754	1086	-6301.03	-6205.42	26.6615	49	0	0
Argentina anserina A	Poans05bG0244300	OG_4878	1548	1047	663	-3137.8	-3131.69	55.7645	1	0.0004745	0.0120073
Argentina anserina A	Poans02bG0278200	OG_4940	852	612	348	-1363.09	-1350.58	181.728	7	5.67e-07	2.66e-05
Argentina anserina A	Poans06aG0262500	OG_5035	624	555	285	-1160.18	-1141.74	37.2699	9	1.26e-09	9.48e-08
Argentina anserina A	Poans07aG0193100	OG_5054	696	222	207	-868.648	-857.301	20.2246	10	1.9e-06	8.28e-05
Argentina anserina A	Poans06aG0223600	OG_5062	1026	597	444	-1565.98	-1560.95	40.3288	2	0.001518	0.0323431
Argentina anserina A	Poans03aG0002700	OG_5085	1185	987	642	-2801.53	-2794.06	153.321	1	0.0001105	0.00319961
Argentina anserina A	Poans07aG0045700	OG_5092	1281	729	468	-1876.1	-1843.2	57.6308	13	4.44e-16	9.68e-14
Argentina anserina A	Poans07aG0090200	OG_5113	987	639	519	-2076.89	-2041.23	16.4175	32	0	0
Argentina anserina A	Poans04aG0141000	OG_5117	1299	900	606	-2506.52	-2490.44	39.758	6	1.43e-08	8.94e-07
Argentina anserina A	Poans05bG0001400	OG_5193	2823	1521	906	-4171.12	-4163.94	29.7583	1	0.0001506	0.0042766
Argentina anserina A	Poans06aG0208500	OG_5210	882	414	309	-1178.11	-1165.97	8.00308	23	8.28e-07	3.77e-05
Argentina anserina A	Poans02bG0300900	OG_5319	888	684	534	-2239.77	-2226.22	49.4182	3	1.95e-07	9.94e-06
Argentina anserina A	Poans07aG0125300	OG_5332	3243	840	486	-2105.4	-2096.58	15.9582	4	2.67e-05	0.000912588
Argentina anserina A	Poans06aG0281200	OG_5333	762	702	459	-1806.02	-1797.56	11.1842	6	3.87e-05	0.00126787
Argentina anserina A	Poans05bG0276700	OG_5346	1284	291	246	-1041.85	-1033.77	33.2771	3	5.83e-05	0.00182382
Argentina anserina A	Poans04aG0274600	OG_5358	1209	570	450	-1789.18	-1784.31	79.7094	1	0.001802	0.0371397
Argentina anserina A	Poans04aG0143900	OG_5360	1803	1359	720	-3489.11	-3484.45	67.1078	0	0.002274	0.0452826
Argentina anserina A	Poans03aG0116100	OG_5364	1053	687	498	-2200.38	-2186.01	143.387	2	8.35e-08	4.52e-06
Argentina anserina A	Poans06aG0094500	OG_5368	1473	720	624	-3048.49	-3042.68	35.7692	2	0.0006551	0.0158556
Argentina anserina A	Poans06aG0306000	OG_5374	1311	540	357	-1419.03	-1392.08	42.2179	20	2.1e-13	3.07e-11
Argentina anserina A	Poans02bG0044300	OG_5380	1635	696	525	-2115.68	-2105.54	100.6	2	6.68e-06	0.000260043
Argentina anserina A	Poans03aG0004500	OG_5426	945	240	222	-1089.92	-1078.6	353.031	3	1.95e-06	8.45e-05
Argentina anserina A	Poans07aG0133500	OG_5459	1017	156	156	-950.85	-945.275	49.7775	2	0.0008404	0.0195713
Argentina anserina A	Poans01aG0085200	OG_5479	1185	1155	549	-2563.28	-2558.26	129.958	1	0.001531	0.0325025
Argentina anserina A	Poans06aG0028000	OG_5484	1083	897	717	-3569.95	-3560.94	14.2164	3	2.2e-05	0.000769702
Argentina anserina A	Poans05bG0088300	OG_5499	2067	201	180	-739.168	-732.972	999	0	0.0004311	0.0110837
Argentina anserina A	Poans03aG0218500	OG_5545	3771	483	444	-2033.22	-2011.67	22.8962	12	5.17e-11	4.99e-09
Argentina anserina A	Poans07aG0203700	OG_5560	978	576	372	-1390.04	-1385.16	14.3024	2	0.001781	0.0367498
Argentina anserina A	Poans03aG0100100	OG_5586	531	375	276	-962.99	-957.035	47.9993	1	0.0005584	0.0139308
Argentina anserina A	Poans05bG0113100	OG_5631	1299	810	564	-2287.63	-2281.18	22.2305	1	0.0003288	0.00864225
Argentina anserina A	Poans02bG0310000	OG_5681	2592	2244	1077	-5855.15	-5840.01	114.813	2	3.72e-08	2.18e-06
Argentina anserina A	Poans04aG0028300	OG_5710	1320	1026	621	-2757.91	-2745.35	37.6203	3	5.43e-07	2.56e-05
Argentina anserina A	Poans01aG0221200	OG_5713	1479	1284	663	-3120.67	-3114.11	20.23	2	0.0002925	0.00787565
Argentina anserina A	Poans06aG0243300	OG_5753	2250	1569	819	-3779.5	-3757.61	47.7137	5	3.69e-11	3.72e-09
Argentina anserina A	Poans07aG0102400	OG_5765	750	213	198	-760.748	-749.521	24.2725	5	2.15e-06	9.16e-05
Argentina anserina A	Poans04aG0083800	OG_5811	2487	1065	642	-2931.54	-2921.04	105.389	1	4.59e-06	0.000184838
Argentina anserina A	Poans04aG0215600	OG_5816	1095	831	495	-2182.07	-2140.84	51.6202	15	0	0
Argentina anserina A	Poans03aG0070800	OG_5828	2085	1773	951	-4643.96	-4618.59	29.8947	8	1.06e-12	1.37e-10
Argentina anserina A	Poans04aG0009900	OG_5888	1263	459	348	-1357.14	-1350.98	12.879	6	0.0004464	0.0113942
Argentina anserina A	Poans05bG0175800	OG_5915	1335	435	363	-1423.34	-1408.13	11.0688	14	3.47e-08	2.05e-06
Argentina anserina A	Poans01aG0190600	OG_5922	1995	591	561	-2862.66	-2856.76	33.0951	2	0.0005979	0.0147909
Argentina anserina A	Poans04aG0180300	OG_5959	5247	4698	1986	-11614.1	-11607.2	25.813	0	0.0002056	0.00570993
Argentina anserina A	Poans06aG0050400	OG_6012	300	273	204	-643.542	-633.354	30.2567	5	6.36e-06	0.000248415
Argentina anserina A	Poans07aG0042900	OG_6017	1080	945	735	-2994.58	-2951.39	22.4543	22	0	0
Argentina anserina A	Poans07aG0024200	OG_6029	1419	417	378	-1801.61	-1796.23	26.2019	2	0.001032	0.0231616
Argentina anserina A	Poans06aG0414300	OG_6054	1686	1524	933	-4456.2	-4451.42	17.6845	1	0.002001	0.0406716
Argentina anserina A	Poans06aG0330000	OG_6084	450	321	273	-1004.98	-993.165	16.4802	5	1.17e-06	5.24e-05
Argentina anserina A	Poans01aG0000200	OG_6098	1038	699	396	-1585.66	-1568	33.2487	8	2.78e-09	1.97e-07
Argentina anserina A	Poans06aG0177400	OG_6105	1428	888	450	-2008.96	-1989.65	66.9001	5	5.16e-10	4.26e-08
Argentina anserina A	Poans05bG0040400	OG_6152	8298	3351	1929	-9776.02	-9770.51	20.4998	1	0.0009049	0.0207845
Argentina anserina A	Poans01aG0178500	OG_6197	2058	1074	696	-2981.6	-2967.94	8.78591	13	1.72e-07	8.87e-06
Argentina anserina A	Poans05bG0156100	OG_6219	1455	1266	783	-3512.38	-3485.09	19.7725	11	1.5e-13	2.28e-11
Argentina anserina A	Poans05bG0074400	OG_6224	1098	1035	624	-2739.2	-2719.79	59.7516	6	4.65e-10	3.87e-08
Argentina anserina A	Poans05bG0073700	OG_6268	1119	354	327	-1382.19	-1362.95	85.8117	7	5.52e-10	4.51e-08
Argentina anserina A	Poans05bG0211200	OG_6327	582	468	333	-1244.58	-1226.02	15.542	18	1.11e-09	8.5e-08
Argentina anserina A	Poans05bG0114200	OG_6409	1638	1092	678	-2948.1	-2939.44	38.5449	2	3.14e-05	0.00105341
Argentina anserina A	Poans05bG0067400	OG_6432	1719	171	171	-1004.49	-999.057	33.6025	1	0.0009788	0.0221364
Argentina anserina A	Poans04aG0036600	OG_6468	684	270	252	-1310.76	-1301.24	64.255	4	1.29e-05	0.000470891
Argentina anserina A	Poans06aG0067800	OG_6506	1341	1278	498	-2640.47	-2634.85	148.5	1	0.0008011	0.0188413
Argentina anserina A	Poans06aG0061200	OG_6546	699	378	288	-1080.97	-1072.24	37.2359	3	2.91e-05	0.000986015
Argentina anserina A	Poans02bG0155900	OG_6568	3483	3006	1296	-7336.45	-7304.48	52.1769	10	1.33e-15	2.74e-13
Argentina anserina A	Poans04aG0284400	OG_6605	1368	831	618	-2477.48	-2423.42	40.532	22	0	0
Argentina anserina A	Poans03aG0041100	OG_6624	768	315	234	-753.959	-746.341	44.0878	3	9.49e-05	0.00279807
Argentina anserina A	Poans06aG0420400	OG_6647	2808	1410	729	-3579.29	-3562.85	41.886	5	9.89e-09	6.33e-07
Argentina anserina A	Poans03aG0038500	OG_6692	1542	840	639	-2752.83	-2725.98	89.5685	8	2.34e-13	3.38e-11
Argentina anserina A	Poans01aG0033800	OG_6700	1158	702	480	-2070.76	-2055	63.888	6	1.97e-08	1.22e-06
Argentina anserina A	Poans03aG0068400	OG_6710	1416	822	573	-2564.07	-2559.36	32.7179	0	0.002164	0.0436333
Argentina anserina A	Poans06aG0277600	OG_6714	447	366	261	-940.064	-918.605	91.5226	13	5.71e-11	5.45e-09
Argentina anserina A	Poans04aG0230200	OG_6732	1851	1395	1173	-5754.24	-5749.15	42.3238	1	0.001413	0.0304735
Argentina anserina A	Poans05bG0178500	OG_6744	4980	1221	825	-3633.79	-3605.46	9.85384	26	5.17e-14	8.62e-12
Argentina anserina A	Poans05bG0127700	OG_6745	1311	309	288	-1150.54	-1141.77	12.3706	8	2.8e-05	0.000951216
Argentina anserina A	Poans03aG0121200	OG_6818	2532	804	426	-1755.34	-1737.78	27.8724	6	3.12e-09	2.19e-07
Argentina anserina A	Poans07aG0151800	OG_6821	1449	441	330	-1184.91	-1177.77	7.63538	8	0.0001588	0.00449501
Argentina anserina A	Poans01aG0101200	OG_6860	11763	11616	2949	-24143.7	-24124.8	40.0434	0	7.96e-10	6.31e-08
Argentina anserina A	Poans06aG0056900	OG_6863	1746	837	540	-2381.63	-2350.49	54.1132	9	3e-15	5.88e-13
Argentina anserina A	Poans03aG0055100	OG_6870	1356	648	474	-1937.56	-1932.88	20.9407	2	0.002231	0.0446276
Argentina anserina A	Poans06aG0286200	OG_6873	912	759	567	-2499.49	-2494.37	13.4967	1	0.001362	0.0295904
Argentina anserina A	Poans03aG0352500	OG_6890	1278	201	183	-681.455	-676.669	10.616	4	0.001976	0.0402098
Argentina anserina A	Poans01aG0059800	OG_6905	2139	1140	816	-3517.21	-3483.3	25.8718	18	2.22e-16	5.03e-14
Argentina anserina A	Poans01aG0005500	OG_6916	3192	2229	861	-4731.15	-4723.4	19.4447	2	8.22e-05	0.00248734
Argentina anserina A	Poans02bG0066100	OG_6931	1473	1128	600	-2957.23	-2952.21	148.818	0	0.001527	0.0324566
Argentina anserina A	Poans03aG0052900	OG_6933	1383	951	522	-2325.95	-2300.29	57.969	9	7.83e-13	1.05e-10
Argentina anserina A	Poans05bG0057600	OG_6947	2202	96	90	-320.595	-311.623	508.177	2	2.27e-05	0.000790663
Argentina anserina A	Poans02bG0323300	OG_6957	2547	207	204	-1074.83	-1066.21	21.4492	4	3.32e-05	0.00110853
Argentina anserina A	Poans01aG0148700	OG_6991	1095	894	507	-2173.37	-2167.53	42.0714	1	0.0006369	0.015474
Argentina anserina A	Poans03aG0290800	OG_7005	2241	777	612	-2615.65	-2575.86	20.6301	29	0	0
Argentina anserina A	Poans05bG0096400	OG_7020	651	612	486	-1862.71	-1856.43	48.5097	1	0.0003973	0.0103047
Argentina anserina A	Poans07aG0189000	OG_7063	2409	1167	501	-2345.9	-2337.17	79.2777	2	2.94e-05	0.000990679
Argentina anserina A	Poans01aG0133700	OG_7064	4911	4386	1572	-9631.45	-9626.26	37.2886	0	0.001272	0.0279444
Argentina anserina A	Poans05bG0315100	OG_7070	1812	1131	600	-2699.77	-2652.05	42.8531	20	0	0
Argentina anserina A	Poans06aG0156800	OG_7091	1155	351	309	-1176.03	-1160.47	24.8003	13	2.43e-08	1.49e-06
Argentina anserina A	Poans04aG0280000	OG_7135	2037	1221	687	-3145.41	-3128.73	21.5393	8	7.62e-09	5.06e-07
Argentina anserina A	Poans03aG0211200	OG_7140	4533	1800	1224	-5623.39	-5618.27	16.8378	1	0.001373	0.0297927
Argentina anserina A	Poans01aG0211300	OG_7161	3183	2682	1242	-6816.24	-6811.42	24.4033	0	0.001904	0.0389691
Argentina anserina A	Poans06aG0317000	OG_7175	999	783	501	-2218.88	-2211.86	18.1368	1	0.0001787	0.00501809
Argentina anserina A	Poans03aG0056100	OG_7193	1314	1143	630	-2756.18	-2749.51	15.2468	3	0.0002598	0.00710348
Argentina anserina A	Poans01aG0127100	OG_7196	1815	651	540	-2304.43	-2298.97	999	1	0.0009456	0.0215511
Argentina anserina A	Poans06aG0042300	OG_7231	1794	1056	702	-3176.32	-3171.64	10.806	2	0.002218	0.0444883
Argentina anserina A	Poans04aG0170400	OG_7237	1659	1455	795	-3714.87	-3709.11	63.5967	1	0.0006818	0.0164165
Argentina anserina A	Poans05bG0241100	OG_7270	2091	1554	768	-3682.82	-3674.58	43.1401	2	4.94e-05	0.00158326
Argentina anserina A	Poans02bG0010500	OG_7346	1476	1245	729	-3274.55	-3260.35	56.6599	4	9.9e-08	5.27e-06
Argentina anserina A	Poans06aG0107700	OG_7376	3120	1479	978	-4292.69	-4273.8	18.5446	10	7.93e-10	6.31e-08
Argentina anserina A	Poans05bG0019800	OG_7378	975	795	456	-1884.91	-1873.75	42.5257	5	2.3e-06	9.74e-05
Argentina anserina A	Poans05bG0259500	OG_7425	1788	1272	885	-4237.68	-4205.25	38.56	10	7.77e-16	1.63e-13
Argentina anserina A	Poans02bG0220500	OG_7502	1158	852	519	-2059.45	-2054.13	138.917	0	0.001104	0.0245591
Argentina anserina A	Poans04aG0218200	OG_7508	531	255	165	-480.55	-474.984	95.7687	1	0.0008488	0.0197009
Argentina anserina A	Poans05bG0197100	OG_7536	1284	963	525	-2223.15	-2215.51	22.9958	2	9.21e-05	0.00273346
Argentina anserina A	Poans04aG0262800	OG_7544	1863	1806	849	-4204.2	-4199.27	41.7592	2	0.00168	0.035034
Argentina anserina A	Poans06aG0402000	OG_7548	1515	372	258	-922.285	-917.636	57.3492	2	0.002294	0.0455781
Argentina anserina A	Poans06aG0335400	OG_7549	1056	369	306	-1196.26	-1186.38	25.0631	8	8.74e-06	0.000330491
Argentina anserina A	Poans01aG0245300	OG_7550	2490	360	345	-1432.29	-1427.62	57.3657	1	0.002243	0.0448061
Argentina anserina A	Poans05bG0225400	OG_7556	1107	723	303	-1354.53	-1340.1	236.11	2	7.73e-08	4.24e-06
Argentina anserina A	Poans04aG0292000	OG_7568	891	381	294	-977.831	-972.384	119.241	1	0.0009651	0.0219107
Argentina anserina A	Poans02bG0227500	OG_7623	2220	813	666	-2682.45	-2668.06	4.34566	28	8.09e-08	4.43e-06
Argentina anserina A	Poans03aG0068600	OG_7636	705	417	345	-1245.54	-1240.56	71.7567	0	0.00159	0.0334734
Argentina anserina A	Poans06aG0300400	OG_7640	543	423	333	-1319.26	-1291.68	43.7384	16	1.12e-13	1.73e-11
Argentina anserina A	Poans06aG0258200	OG_7684	510	462	393	-1532.78	-1528.1	34.4545	2	0.002229	0.0446276
Argentina anserina A	Poans01aG0233100	OG_7708	2871	555	450	-2067.15	-2048.46	56.4011	6	9.72e-10	7.6e-08
Argentina anserina A	Poans07aG0074600	OG_7708	2871	555	450	-2067.94	-2048.73	14.0562	20	5.7e-10	4.64e-08
Argentina anserina A	Poans06aG0280700	OG_7734	2097	1386	633	-3084.31	-3069.57	53.6202	4	5.64e-08	3.2e-06
Argentina anserina A	Poans07aG0245900	OG_7766	1782	327	276	-999.525	-989.878	65.8321	4	1.12e-05	0.000415971
Argentina anserina A	Poans02bG0003600	OG_7783	1920	891	762	-3876.52	-3870.64	16.4161	2	0.000603	0.0148547
Argentina anserina A	Poans04aG0127900	OG_7861	633	474	387	-1456.42	-1447.17	45.7569	4	1.7e-05	0.000609948
Argentina anserina A	Poans05bG0185400	OG_7881	1113	627	516	-1978.68	-1973.28	65.6869	0	0.001021	0.0229956
Argentina anserina A	Poans04aG0079700	OG_7928	2601	1773	1101	-5159.21	-5147.88	147.426	2	1.92e-06	8.35e-05
Argentina anserina A	Poans02bG0160800	OG_7933	474	315	279	-982.243	-976.601	147.448	1	0.0007818	0.0184611
Argentina anserina A	Poans03aG0281500	OG_7949	1443	678	501	-1986.59	-1969.46	20.0341	12	4.86e-09	3.31e-07
Argentina anserina A	Poans05bG0087600	OG_7974	1704	1164	621	-2916.33	-2892.22	30.6948	11	3.82e-12	4.6e-10
Argentina anserina A	Poans05bG0222800	OG_7981	1857	1851	945	-4789.28	-4776.95	30.5764	0	6.87e-07	3.19e-05
Argentina anserina A	Poans01aG0214400	OG_8005	2250	1569	906	-4021.29	-4015.96	30.0785	0	0.001092	0.0243535
Argentina anserina A	Poans06aG0376900	OG_8025	2343	804	576	-2353.18	-2327.79	83.135	7	1.03e-12	1.36e-10
Argentina anserina A	Poans04aG0279800	OG_8097	816	567	387	-1504.63	-1498.96	72.1852	1	0.000758	0.0179255
Argentina anserina A	Poans05bG0258300	OG_8163	2343	2166	1053	-5526.23	-5517.08	47.2584	0	1.88e-05	0.000667505
Argentina anserina A	Poans07aG0087900	OG_8183	402	333	321	-1444.15	-1433.86	42.9139	3	5.73e-06	0.000226728
Argentina anserina A	Poans01aG0140800	OG_8200	2487	2235	1332	-6543.68	-6507.12	21.8703	14	0	0
Argentina anserina A	Poans06aG0385800	OG_8240	753	450	303	-1173.4	-1167.82	56.7624	1	0.0008378	0.0195483
Argentina anserina A	Poans02bG0267900	OG_8284	1008	912	696	-2937.76	-2932.68	36.2412	1	0.001446	0.0310714
Argentina anserina A	Poans07aG0237900	OG_8305	2358	1767	1227	-5875.19	-5841.57	23.5385	13	2.22e-16	5.03e-14
Argentina anserina A	Poans02bG0270000	OG_8316	594	483	348	-1311.99	-1293.78	999	9	1.59e-09	1.18e-07
Argentina anserina A	Poans04aG0151300	OG_8342	1872	1329	747	-3393.06	-3365.66	29.1052	8	1.34e-13	2.06e-11
Argentina anserina A	Poans03aG0324000	OG_8424	2544	1287	735	-3285.2	-3272.28	61.3961	2	3.68e-07	1.79e-05
Argentina anserina A	Poans02bG0089000	OG_8435	1296	414	345	-1351.86	-1342.51	30.7386	3	1.53e-05	0.000555694
Argentina anserina A	Poans06aG0093800	OG_8462	1494	1338	753	-3684.05	-3658.67	59.1011	7	1.04e-12	1.36e-10
Argentina anserina A	Poans07aG0181000	OG_8519	1662	399	357	-1309.4	-1299.05	18.6032	9	5.42e-06	0.000215417
Argentina anserina A	Poans03aG0305400	OG_8522	954	744	615	-2459.08	-2448.97	6.0104	12	6.95e-06	0.000267446
Argentina anserina A	Poans06aG0103700	OG_8525	909	312	267	-958.838	-945.447	22.8506	9	2.28e-07	1.15e-05
Argentina anserina A	Poans02bG0128800	OG_8530	1572	1164	840	-3558.96	-3547.34	59.9442	3	1.43e-06	6.29e-05
Argentina anserina A	Poans07aG0096200	OG_8660	4485	2367	996	-5421.3	-5412.16	34.8879	3	1.91e-05	0.000674663
Argentina anserina A	Poans02bG0074600	OG_8663	855	606	456	-1874.76	-1861.84	45.7879	3	3.72e-07	1.8e-05
Argentina anserina A	Poans06aG0349500	OG_8667	1779	774	543	-2206.61	-2185.46	17.8106	14	7.81e-11	7.38e-09
Argentina anserina A	Poans06aG0352000	OG_8699	2103	1605	1059	-4953.32	-4938.96	23.9625	4	8.36e-08	4.52e-06
Argentina anserina A	Poans02bG0347100	OG_8708	2964	2847	1188	-6720.66	-6713.92	122.693	0	0.0002437	0.00669219
Argentina anserina A	Poans04aG0048600	OG_8769	1194	960	573	-2462.77	-2430.28	15.1257	28	7.77e-16	1.63e-13
Argentina anserina A	Poans03aG0208200	OG_8780	771	372	285	-1028.24	-1022.56	10.8871	3	0.0007522	0.0178817
Argentina anserina A	Poans04aG0166900	OG_8856	942	699	417	-1749.51	-1724.82	17.4359	22	2.11e-12	2.57e-10
Argentina anserina A	Poans06aG0040300	OG_8884	1257	897	603	-2390.85	-2368.57	35.0364	8	2.48e-11	2.64e-09
Argentina anserina A	Poans01aG0087000	OG_8909	876	168	162	-703.932	-695.685	29.3998	8	4.88e-05	0.00156783
Argentina anserina A	Poans01aG0087200	OG_8909	876	168	162	-706.57	-698.364	39.4101	3	5.1e-05	0.00162303
Argentina anserina A	Poans03aG0341200	OG_8924	897	300	255	-1020.89	-1013.09	641.345	1	7.8e-05	0.00236842
Argentina anserina A	Poans02bG0235700	OG_8947	1530	846	507	-2107.87	-2097.26	13.0204	6	4.09e-06	0.000166881
Argentina anserina A	Poans06aG0098600	OG_8953	1806	402	378	-1455.04	-1441.87	13.5481	9	2.87e-07	1.43e-05
Argentina anserina A	Poans05bG0227200	OG_8961	1437	789	666	-3206.07	-3198.38	27.2618	2	8.79e-05	0.00262733
Argentina anserina A	Poans05bG0120600	OG_8978	1758	1359	894	-4028.61	-4008.19	32.5072	10	1.66e-10	1.47e-08
Argentina anserina A	Poans06aG0429200	OG_8989	1593	534	528	-3774.29	-3757.64	7.94283	28	7.93e-09	5.2e-07
Argentina anserina A	Poans04aG0286100	OG_9002	2676	1662	783	-3778.31	-3759.74	19.472	9	1.1e-09	8.48e-08
Argentina anserina A	Poans02bG0302600	OG_9010	2148	1269	705	-3268.64	-3222.5	26.718	22	0	0
Argentina anserina A	Poans06aG0181900	OG_9013	600	555	435	-1627.9	-1597.44	20.906	21	6e-15	1.13e-12
Argentina anserina A	Poans03aG0274800	OG_9015	1386	171	171	-978.563	-970.302	16.9385	9	4.81e-05	0.00154752
Argentina anserina A	Poans07aG0257600	OG_9077	3240	3087	1419	-7399.4	-7393.6	19.8253	2	0.0006553	0.0158556
Argentina anserina A	Poans03aG0343800	OG_9086	2919	885	750	-3883.87	-3866.33	16.7274	9	3.15e-09	2.2e-07
Argentina anserina A	Poans04aG0252900	OG_9100	1887	876	534	-2353.87	-2333.57	68.0644	6	1.88e-10	1.65e-08
Argentina anserina A	Poans04aG0000800	OG_9118	1233	657	468	-2096	-2060.74	41.8213	21	0	0
Argentina anserina A	Poans05bG0116000	OG_9125	2715	1029	699	-3064.6	-3059.64	18.7734	2	0.001626	0.0340688
Argentina anserina A	Poans06aG0102500	OG_9130	1926	1740	894	-4438.44	-4412.74	34.7501	10	7.6e-13	1.03e-10
Argentina anserina A	Poans01aG0141400	OG_9165	1116	822	492	-2204.41	-2192.2	17.0592	6	7.68e-07	3.53e-05
Argentina anserina A	Poans07aG0218200	OG_9175	2241	1812	831	-4133.72	-4115.27	12.6577	13	1.25e-09	9.45e-08
Argentina anserina A	Poans06aG0269400	OG_9177	2673	2427	1107	-5954.19	-5948.37	53.4608	0	0.0006465	0.0156856
Argentina anserina A	Poans02bG0026000	OG_9180	3981	2268	1245	-6242.53	-6220.47	23.1465	6	3.1e-11	3.21e-09
Argentina anserina A	Poans02bG0019300	OG_9184	1230	363	273	-1054.82	-1048.49	999	3	0.0003759	0.00980727
Argentina anserina A	Poans02bG0028300	OG_9195	1863	1854	774	-4020.8	-4013.13	5.7821	0	8.96e-05	0.00266491
Argentina anserina A	Poans05bG0165900	OG_9222	801	693	432	-1735.33	-1706.74	43.0611	12	4.01e-14	6.81e-12
Argentina anserina A	Poans06aG0350500	OG_9329	2265	1557	723	-3672.05	-3657.8	183.805	2	9.36e-08	5.03e-06
Argentina anserina A	Poans01aG0219600	OG_9341	1965	1476	744	-3525.71	-3495.03	64.7512	6	4.77e-15	9.27e-13
Argentina anserina A	Poans07aG0121500	OG_9342	1074	528	417	-1723.8	-1718.91	85.3938	1	0.001751	0.0362785
Argentina anserina A	Poans02bG0082200	OG_9360	1821	798	558	-2264.83	-2240.92	19.5324	14	4.68e-12	5.59e-10
Argentina anserina A	Poans04aG0045100	OG_9392	2076	1719	876	-4417.1	-4412.53	95.8777	0	0.002498	0.0493537
Argentina anserina A	Poans04aG0264000	OG_9398	1260	585	375	-1505.53	-1495.41	24.7007	5	6.86e-06	0.000265293
Argentina anserina A	Poans04aG0192500	OG_9434	1506	336	276	-988.001	-983.107	37.6495	2	0.001756	0.0363188
Argentina anserina A	Poans03aG0144400	OG_9441	981	687	555	-2442.53	-2422	12.8629	15	1.47e-10	1.31e-08
Argentina anserina A	Poans05bG0247200	OG_9484	1974	1374	657	-3183.76	-3159.89	38.6109	9	4.84e-12	5.74e-10
Argentina anserina A	Poans07aG0043900	OG_9489	1758	1524	831	-4102.74	-4045.36	54.3092	22	0	0
Argentina anserina A	Poans05bG0161600	OG_9537	981	207	201	-707.874	-697.982	9.63634	17	8.67e-06	0.000328547
Argentina anserina A	Poans03aG0206500	OG_9546	3936	1509	768	-3720.35	-3700.45	18.9012	10	2.8e-10	2.38e-08
Argentina anserina A	Poans03aG0337700	OG_9556	1590	780	561	-2364.94	-2292.05	669.074	28	0	0
Argentina anserina A	Poans03aG0350000	OG_9562	1533	1032	612	-2792.39	-2764.12	75.9865	8	5.53e-14	8.96e-12
Argentina anserina A	Poans06aG0130600	OG_9610	834	498	372	-1615.16	-1610.36	32.1464	1	0.001945	0.0397162
Argentina anserina A	Poans06aG0381500	OG_9660	1386	1113	630	-2691.57	-2684.1	75.2725	2	0.0001104	0.00319961
Argentina anserina A	Poans05bG0090500	OG_9668	1641	1326	645	-3106.08	-3095.42	83.5995	2	3.87e-06	0.000159132
Argentina anserina A	Poans06aG0305600	OG_9686	2355	843	723	-3087.54	-3082.44	19.9877	1	0.001392	0.030131
Argentina anserina A	Poans02bG0047700	OG_9721	3426	2994	1188	-6898.22	-6873.18	60.9136	6	1.47e-12	1.85e-10
Argentina anserina A	Poans05bG0278100	OG_9723	2220	1575	834	-4210.31	-4188.97	40.988	4	6.4e-11	6.08e-09
Argentina anserina A	Poans03aG0297600	OG_9752	2118	615	558	-2392.68	-2356.8	13.5267	45	0	0
Argentina anserina A	Poans07aG0024900	OG_9764	714	480	336	-1204.42	-1195.69	16.0077	4	2.91e-05	0.000986015
Argentina anserina A	Poans06aG0004300	OG_9776	3192	1254	849	-3816.71	-3781.19	8.72036	44	0	0
Argentina anserina A	Poans02bG0197300	OG_9817	1605	1374	819	-3704.29	-3698.37	31.9251	1	0.0005799	0.0143657
Argentina anserina A	Poans03aG0230900	OG_9828	1293	1107	666	-2851.39	-2841.81	71.2644	3	1.21e-05	0.00044564
Argentina anserina A	Poans03aG0039000	OG_9862	2928	2574	1212	-6439.08	-6431.2	14.7833	2	7.2e-05	0.00220024
Argentina anserina A	Poans02bG0047400	OG_9867	1140	678	429	-1809.33	-1786.23	62.1001	9	1.07e-11	1.2e-09
Argentina anserina A	Poans07aG0169700	OG_9900	1785	1479	807	-3906.65	-3899.27	57.3918	1	0.0001221	0.00351246
Argentina anserina A	Poans06aG0120700	OG_9903	3060	2628	1203	-6440.68	-6433.78	40.4393	1	0.0002027	0.00563825
Argentina anserina A	Poans03aG0245500	OG_9908	1110	981	780	-3507.38	-3478.67	60.4718	8	3.51e-14	6.13e-12
Argentina anserina A	Poans01aG0214800	OG_9920	1329	1248	789	-3677.22	-3641.32	27.7433	22	0	0
Argentina anserina A	Poans02bG0165100	OG_9957	780	645	429	-1731.45	-1706.36	73.2571	8	1.4e-12	1.77e-10
Argentina anserina A	Poans06aG0408100	OG_10007	2976	2367	963	-5265.7	-5246.91	28.4738	8	8.72e-10	6.84e-08
Argentina anserina A	Poans03aG0306600	OG_10049	4989	2265	1134	-5911.7	-5861.76	24.2899	28	0	0
Argentina anserina A	Poans04aG0044800	OG_10074	2487	2085	915	-5110.29	-5055.05	39.8907	24	0	0
Argentina anserina A	Poans07aG0224400	OG_10092	3009	645	570	-3037.31	-3026.65	26.9802	2	3.9e-06	0.000160158
Argentina anserina A	Poans06aG0138000	OG_10185	393	315	261	-923.897	-901.262	24.0989	19	1.72e-11	1.86e-09
Argentina anserina A	Poans05bG0206300	OG_10214	1395	690	570	-2397.22	-2382.29	24.3202	7	4.64e-08	2.65e-06
Argentina anserina A	Poans07aG0194600	OG_10235	426	420	306	-1102.32	-1092.61	168.458	2	1.05e-05	0.000392014
Argentina anserina A	Poans01aG0090400	OG_10279	1032	432	375	-1450.15	-1424.12	28.9132	18	5.36e-13	7.33e-11
Argentina anserina A	Poans04aG0186600	OG_10362	1260	1146	696	-3054.97	-3034.04	55.959	7	9.82e-11	9.04e-09
Argentina anserina A	Poans06aG0298300	OG_10375	345	156	153	-670.075	-665.222	12.7795	5	0.001837	0.037729
Argentina anserina A	Poans01aG0165300	OG_10380	2940	693	468	-2011.35	-2002.34	23.7605	4	2.17e-05	0.000762353
Argentina anserina A	Poans01aG0202500	OG_10406	3270	1176	810	-3756.01	-3748.6	67.242	0	0.0001187	0.00342581
Argentina anserina A	Poans02bG0213400	OG_10430	1104	987	714	-3160.37	-3152.03	23.5271	2	4.46e-05	0.00144577
Argentina anserina A	Poans06aG0149200	OG_10445	1521	468	342	-1281.81	-1277.13	29.7156	4	0.002208	0.0443685
Argentina anserina A	Poans07aG0027300	OG_10454	762	732	525	-2012.66	-2003.35	58.6924	2	1.61e-05	0.000582734
Argentina anserina A	Poans04aG0292100	OG_10464	1380	927	684	-2902.91	-2891.85	33.0671	3	2.56e-06	0.000107702
Argentina anserina A	Poans05bG0194300	OG_10483	1410	1224	684	-3292.19	-3282.54	28.9637	4	1.12e-05	0.000415971
Argentina anserina A	Poans02bG0307300	OG_10527	1344	186	186	-1020.97	-1011.74	26.0267	3	1.74e-05	0.000623568
Argentina anserina A	Poans03aG0160500	OG_10607	1044	681	483	-2016.43	-1991.57	41.8263	13	1.79e-12	2.21e-10
Argentina anserina A	Poans04aG0128000	OG_10630	4773	1284	675	-3113.24	-3090.99	18.8614	13	2.56e-11	2.69e-09
Argentina anserina A	Poans02bG0341400	OG_10656	1893	1143	951	-4604.07	-4595.87	80.8999	0	5.11e-05	0.00162303
Argentina anserina A	Poans04aG0083500	OG_10665	960	702	477	-1824.56	-1815.98	26.1619	5	3.43e-05	0.00113733
Argentina anserina A	Poans02bG0187500	OG_10731	573	492	357	-1211.15	-1205.66	55.7166	1	0.0009205	0.0210879
Argentina anserina A	Poans04aG0282400	OG_10737	1236	1176	579	-2972.64	-2966.1	41.1613	1	0.0002978	0.00799398
Argentina anserina A	Poans01aG0090300	OG_10742	945	918	444	-1959.23	-1953.97	82.9243	1	0.001189	0.0263505
Argentina anserina A	Poans02bG0328400	OG_10790	2691	1827	948	-4653.58	-4631.32	18.7115	10	2.52e-11	2.66e-09
Argentina anserina A	Poans07aG0233800	OG_10801	2064	882	720	-3152.58	-3129.78	22.5867	13	1.45e-11	1.61e-09
Argentina anserina A	Poans02bG0229900	OG_10827	7104	5154	2715	-14916.3	-14911.5	12.7243	0	0.00197	0.0401339
Argentina anserina A	Poans06aG0027400	OG_10845	825	573	438	-1767.18	-1758	25.5694	4	1.82e-05	0.000649187
Argentina anserina A	Poans03aG0092400	OG_10873	1485	627	441	-1691.43	-1679.52	18.452	10	1.06e-06	4.75e-05
Argentina anserina A	Poans07aG0008200	OG_10885	2025	684	435	-1782.97	-1767.45	13.4395	10	2.53e-08	1.53e-06
Argentina anserina A	Poans04aG0091400	OG_10906	1644	1458	798	-3814.63	-3807.63	42.6793	2	0.0001817	0.00509423
Argentina anserina A	Poans02bG0228500	OG_10908	4014	525	489	-1958.11	-1953.31	6.48106	1	0.001952	0.0398131
Argentina anserina A	Poans01aG0092800	OG_10978	1290	1068	678	-3075.69	-3053.88	24.2544	10	4.02e-11	4.01e-09
Argentina anserina A	Poans03aG0188400	OG_11006	2238	1989	1251	-5746.42	-5735.39	32.437	2	2.63e-06	0.00011008
Argentina anserina A	Poans03aG0188300	OG_11014	1281	384	378	-2114.96	-2109.89	66.2893	1	0.001439	0.0309587
Argentina anserina A	Poans02bG0091000	OG_11020	2910	1218	738	-3475.2	-3416.03	36.3093	38	0	0
Argentina anserina A	Poans03aG0302400	OG_11140	2208	321	225	-781.583	-775.086	18.628	5	0.0003127	0.00829312
Argentina anserina A	Poans06aG0066800	OG_11154	693	252	216	-763.799	-758.293	307.667	0	0.0009048	0.0207845
Argentina anserina A	Poans01aG0017800	OG_11156	1956	708	636	-3146.8	-3132.1	9.9765	10	5.89e-08	3.3e-06
Argentina anserina A	Poans06aG0315000	OG_11165	783	540	300	-1088.5	-1079.91	70.7002	2	3.41e-05	0.00113116
Argentina anserina A	Poans03aG0273900	OG_11170	4458	2070	1353	-6169.31	-6162.74	13.4727	0	0.000289	0.00782915
Argentina anserina A	Poans04aG0019700	OG_11238	2325	1737	1053	-4669.15	-4634.48	23.3747	15	1.11e-16	2.65e-14
Argentina anserina A	Poans03aG0180300	OG_11244	1233	1110	519	-2323.68	-2312.03	66.96	2	1.39e-06	6.14e-05
Argentina anserina A	Poans06aG0147300	OG_11288	1500	795	528	-2276.75	-2261.33	33.238	5	2.79e-08	1.67e-06
Argentina anserina A	Poans02bG0181500	OG_11307	1371	996	696	-3031.7	-3006.77	30.4593	9	1.66e-12	2.06e-10
Argentina anserina A	Poans06aG0247200	OG_11327	1038	921	627	-2648.45	-2626.81	49.6121	7	4.74e-11	4.63e-09
Argentina anserina A	Poans01aG0152800	OG_11328	2418	1302	750	-3460.01	-3414.29	37.858	22	0	0
Argentina anserina A	Poans07aG0120400	OG_11368	798	492	369	-1445.3	-1422.37	43.815	12	1.28e-11	1.43e-09
Argentina anserina A	Poans06aG0214100	OG_11371	2454	705	561	-2386.65	-2369.21	72.2423	5	3.51e-09	2.43e-07
Argentina anserina A	Poans02bG0307500	OG_11384	2340	1983	1098	-5626.97	-5613.98	75.6266	2	3.44e-07	1.68e-05
Argentina anserina A	Poans02bG0266200	OG_11392	1557	567	396	-1565.71	-1544.05	47.9769	9	4.65e-11	4.59e-09
Argentina anserina A	Poans04aG0054600	OG_11406	3612	552	408	-1560.75	-1554.23	19.7437	2	0.0003065	0.00819018
Argentina anserina A	Poans05bG0028400	OG_11464	2682	456	450	-2592.66	-2573.01	84.723	7	3.64e-10	3.08e-08
Argentina anserina A	Poans04aG0070500	OG_11473	1437	1434	777	-3487.45	-3482.39	24.9634	2	0.001454	0.0312053
Argentina anserina A	Poans03aG0220500	OG_11484	1350	1143	876	-4327.86	-4317.75	45.442	2	6.93e-06	0.00026722
Argentina anserina A	Poans07aG0260200	OG_11498	729	156	144	-598.79	-591.046	128.915	4	8.31e-05	0.00250387
Argentina anserina A	Poans07aG0255500	OG_11559	675	540	378	-1505.3	-1498.58	13.2982	5	0.000246	0.00673659
Argentina anserina A	Poans02bG0287300	OG_11599	4695	1368	1047	-5191.27	-5186.59	18.3621	2	0.002219	0.0444883
Argentina anserina A	Poans05bG0216600	OG_11608	1392	1299	642	-3036.18	-3029.67	13.3727	0	0.0003079	0.00820277
Argentina anserina A	Poans03aG0268500	OG_11610	291	279	216	-723.742	-704.38	83.8833	11	4.88e-10	4.05e-08
Argentina anserina A	Poans05bG0281400	OG_11663	2001	1830	1035	-4938.7	-4933.51	33.4285	0	0.001282	0.0281291
Argentina anserina A	Poans01aG0145500	OG_11686	795	246	222	-759.845	-753.974	11.0113	5	0.0006111	0.0149915
Argentina anserina A	Poans03aG0354700	OG_11729	1434	357	291	-1086.69	-1078.1	27.4376	3	3.39e-05	0.00112864
Argentina anserina A	Poans02bG0341000	OG_11738	1779	465	411	-1584.49	-1574.56	8.5578	8	8.36e-06	0.000317516
Argentina anserina A	Poans06aG0116400	OG_11755	1914	1239	657	-3011.5	-2976.71	54.2378	11	1.11e-16	2.65e-14
Argentina anserina A	Poans04aG0002800	OG_11813	1659	435	318	-1161.66	-1149.94	51.9345	4	1.29e-06	5.72e-05
Argentina anserina A	Poans04aG0064800	OG_11825	1965	963	570	-2409.92	-2393.53	30.5024	6	1.03e-08	6.56e-07
Argentina anserina A	Poans05bG0286900	OG_11921	1848	1113	744	-3424.29	-3419.6	22.3837	1	0.002198	0.0442179
Argentina anserina A	Poans07aG0035600	OG_11955	2955	846	756	-3022.25	-2987.07	47.589	18	0	0
Argentina anserina A	Poans03aG0026500	OG_12002	2238	855	552	-2489.39	-2476.56	43.9595	4	4.07e-07	1.97e-05
Argentina anserina A	Poans05bG0297000	OG_12004	975	930	609	-2440.45	-2431.71	89.3258	2	2.91e-05	0.000986015
Argentina anserina A	Poans05bG0063900	OG_12049	1581	459	363	-1587.62	-1573.7	71.0483	5	1.32e-07	6.85e-06
Argentina anserina A	Poans06aG0396100	OG_12083	1677	1338	765	-3697.4	-3689.03	19.2396	4	4.27e-05	0.00139251
Argentina anserina A	Poans06aG0023100	OG_12108	1260	1020	777	-3378.26	-3365.12	23.7012	7	2.96e-07	1.46e-05
Argentina anserina A	Poans06aG0012100	OG_12117	2790	924	549	-2411.78	-2380.31	20.6548	22	2.11e-15	4.28e-13
Argentina anserina A	Poans06aG0133000	OG_12150	3747	3270	1380	-7758.31	-7731.06	67.3291	6	1.55e-13	2.34e-11
Argentina anserina A	Poans02bG0179500	OG_12163	1392	786	525	-2162.67	-2146.16	54.5347	4	9.1e-09	5.89e-07
Argentina anserina A	Poans04aG0009100	OG_12220	603	561	366	-1318.11	-1309.76	35.1882	3	4.36e-05	0.00141727
Argentina anserina A	Poans02bG0016000	OG_12265	2331	1914	1104	-5338.89	-5331.65	21.4631	1	0.0001425	0.00407278
Argentina anserina A	Poans06aG0019700	OG_12279	744	360	267	-921.083	-915.105	178.199	1	0.0005445	0.0136225
Argentina anserina A	Poans03aG0115300	OG_12330	1617	372	321	-1326.8	-1320.92	47.8698	2	0.0006005	0.0148137
Argentina anserina A	Poans03aG0115400	OG_12330	1617	372	321	-1314.21	-1308.83	5.84548	10	0.001035	0.0231995
Argentina anserina A	Poans01aG0099000	OG_12377	3003	1152	672	-3204.1	-3191.43	33.0834	2	4.77e-07	2.29e-05
Argentina anserina A	Poans05bG0173900	OG_12380	2439	1464	654	-3193.76	-3185.54	63.3997	2	5.03e-05	0.00160951
Argentina anserina A	Poans05bG0138800	OG_12384	1728	1221	792	-3475.89	-3458.12	23.034	8	2.51e-09	1.81e-07
Argentina anserina A	Poans03aG0092000	OG_12397	945	513	300	-1176.71	-1156.3	74.652	7	1.66e-10	1.47e-08
Argentina anserina A	Poans01aG0233600	OG_12401	1458	810	495	-2304.63	-2272.45	115.226	9	9.99e-16	2.08e-13
Argentina anserina A	Poans01aG0114800	OG_12493	420	210	171	-479.353	-471.714	32.315	12	9.27e-05	0.00274784
Argentina anserina A	Poans02bG0142100	OG_12523	1416	618	501	-1974.18	-1960.71	9.69248	13	2.1e-07	1.06e-05
Argentina anserina A	Poans04aG0066000	OG_12529	3438	501	435	-1623.34	-1604.72	45.0034	7	1.05e-09	8.15e-08
Argentina anserina A	Poans05bG0179300	OG_12543	1107	1035	558	-2794.6	-2788.29	51.478	0	0.0003806	0.00990064
Argentina anserina A	Poans01aG0105900	OG_12557	1074	645	546	-2251.49	-2246.54	27.092	1	0.001649	0.034469
Argentina anserina A	Poans07aG0097700	OG_12563	1707	1365	855	-3900.76	-3877.02	108.125	4	5.57e-12	6.55e-10
Argentina anserina A	Poans06aG0370900	OG_12581	1992	786	636	-2506.45	-2499.06	63.004	2	0.0001211	0.00348938
Argentina anserina A	Poans06aG0008200	OG_12613	4323	2376	1341	-6867.28	-6848.27	6.83663	21	7.05e-10	5.66e-08
Argentina anserina A	Poans02bG0067500	OG_12678	303	183	159	-522.13	-513.41	103.242	3	2.96e-05	0.000997203
Argentina anserina A	Poans06aG0013500	OG_12680	3060	1080	687	-2975.92	-2929.93	13.3239	48	0	0
Argentina anserina A	Poans06aG0244200	OG_12747	1911	1206	714	-3025.15	-3020.12	35.7168	1	0.001522	0.0323893
Argentina anserina A	Poans01aG0052400	OG_12767	903	594	567	-2671.84	-2643.71	18.1691	15	6.34e-14	1e-11
Argentina anserina A	Poans01aG0035100	OG_12831	753	582	375	-1463.55	-1458.74	89.1952	7	0.001936	0.0395782
Argentina anserina A	Poans05bG0102100	OG_12835	2445	453	312	-1164.56	-1158.07	8.46141	7	0.0003162	0.00836084
Argentina anserina A	Poans05bG0260300	OG_12890	1731	828	711	-3329.79	-3315.15	14.6666	12	6.3e-08	3.5e-06
Argentina anserina A	Poans03aG0054300	OG_12907	2157	789	471	-1911.67	-1886.01	23.8725	16	7.89e-13	1.05e-10
Argentina anserina A	Poans04aG0051900	OG_12912	3711	3099	1431	-7712.89	-7707.74	11.4404	2	0.001339	0.0291985
Argentina anserina A	Poans02bG0291800	OG_12925	1206	321	312	-1623.58	-1614.58	14.8554	5	2.21e-05	0.000769702
Argentina anserina A	Poans06aG0434300	OG_12935	1866	1458	927	-4417.31	-4405.6	12.4901	6	1.3e-06	5.77e-05
Argentina anserina A	Poans07aG0204300	OG_12980	2340	2169	1191	-5825.37	-5794.89	363.991	6	5.88e-15	1.12e-12
Argentina anserina A	Poans04aG0107200	OG_13075	1920	564	519	-2809.9	-2803.81	15.5799	1	0.0004866	0.0122608
Argentina anserina A	Poans02bG0189400	OG_13138	1227	1101	543	-2550.6	-2490.88	155.554	19	0	0
Argentina anserina A	Poans07aG0247100	OG_13146	1092	954	591	-2441.17	-2419.67	13.8482	18	5.51e-11	5.29e-09
Argentina anserina A	Poans05bG0268800	OG_13187	2514	1224	825	-3700.39	-3661.32	32.0852	17	0	0
Argentina anserina A	Poans03aG0325100	OG_13255	2571	771	573	-2304.58	-2294.83	15.6134	6	1.02e-05	0.000379829
Argentina anserina A	Poans06aG0246500	OG_13323	1137	807	528	-2260.53	-2253.42	29.1768	1	0.000161	0.00454836
Argentina anserina A	Poans06aG0176900	OG_13362	1407	633	504	-2282.85	-2267.08	21.5215	9	1.96e-08	1.21e-06
Argentina anserina A	Poans03aG0171300	OG_13364	2403	1317	633	-3053.92	-3025.64	69.4478	8	5.49e-14	8.96e-12
Argentina anserina A	Poans06aG0136100	OG_13384	2040	1485	1029	-5130.12	-5102.9	62.9649	6	1.61e-13	2.41e-11
Argentina anserina A	Poans01aG0177800	OG_13390	1842	1653	801	-4022.94	-4008.44	22.6808	4	7.24e-08	4.01e-06
Argentina anserina A	Poans01aG0130100	OG_13407	2112	1245	912	-4001.87	-3996.38	29.2364	1	0.0009188	0.0210763
Argentina anserina A	Poans01aG0218100	OG_13416	1956	1455	1011	-4506.83	-4492.9	39.8169	4	1.3e-07	6.79e-06
Argentina anserina A	Poans01aG0197400	OG_13432	2613	732	612	-2425.19	-2419.88	18.8244	1	0.001125	0.0249948
Argentina anserina A	Poans06aG0371500	OG_13443	1293	1080	564	-2536.5	-2528.29	10.7247	5	5.06e-05	0.0016149
Argentina anserina A	Poans03aG0252700	OG_13449	1950	585	411	-1601.99	-1566.88	44.2422	20	0	0
Argentina anserina A	Poans04aG0258300	OG_13459	375	243	165	-584.794	-579.73	143.489	0	0.00146	0.0312961
Argentina anserina A	Poans02bG0249600	OG_13483	7602	7437	2376	-16469.4	-16449.9	3.10055	0	4.3e-10	3.6e-08
Argentina anserina A	Poans07aG0068300	OG_13496	1155	834	516	-2086.04	-2080.94	4.48639	8	0.001403	0.0302949
Argentina anserina A	Poans05bG0026900	OG_13500	768	546	432	-1666.62	-1626.35	49.0069	26	0	0
Argentina anserina A	Poans06aG0104400	OG_13502	762	687	411	-1714.58	-1709.82	45.6825	1	0.002024	0.0410447
Argentina anserina A	Poans01aG0033700	OG_13521	1656	1542	894	-4219.94	-4211.66	19.4855	5	4.68e-05	0.00150991
Argentina anserina A	Poans06aG0172000	OG_13522	828	615	450	-1740.51	-1729.21	18.2031	7	1.99e-06	8.56e-05
Argentina anserina A	Poans05bG0041700	OG_13569	1647	1419	852	-3930.47	-3912.06	67.8823	4	1.3e-09	9.73e-08
Argentina anserina A	Poans06aG0403100	OG_13598	2454	1065	705	-3120.46	-3098.82	141.548	4	4.71e-11	4.63e-09
Argentina anserina A	Poans03aG0080700	OG_13620	525	423	309	-1079.59	-1073.26	27.3945	2	0.0003711	0.00969636
Argentina anserina A	Poans06aG0088300	OG_13646	1620	1278	936	-3985.44	-3955.11	21.4092	19	6.77e-15	1.26e-12
Argentina anserina A	Poans06aG0194900	OG_13689	2763	1038	573	-2636.44	-2568.71	252.566	32	0	0
Argentina anserina A	Poans01aG0198300	OG_13693	2037	987	534	-2407.65	-2401.5	31.3465	1	0.0004525	0.0115
Argentina anserina A	Poans07aG0103900	OG_13700	2289	1659	813	-3949.66	-3942.34	43.0607	2	0.0001314	0.00376162
Argentina anserina A	Poans04aG0235500	OG_13722	648	333	240	-755.075	-747.492	17.487	5	9.84e-05	0.00288203
Argentina anserina A	Poans07aG0030100	OG_13765	810	333	276	-992.122	-973.161	22.9648	27	7.36e-10	5.88e-08
Argentina anserina A	Poans02bG0198300	OG_13773	516	399	339	-1323.52	-1305.74	21.0044	13	2.49e-09	1.81e-07
Argentina anserina A	Poans04aG0049100	OG_13853	1260	579	384	-1520.97	-1511.14	30.1391	5	9.29e-06	0.000349946
Argentina anserina A	Poans05bG0142700	OG_13869	723	414	342	-1427.29	-1415.17	21.3107	6	8.55e-07	3.87e-05
Argentina anserina A	Poans03aG0201000	OG_13942	5856	1980	936	-4750.76	-4697	34.8067	21	0	0
Argentina anserina A	Poans05bG0278000	OG_13950	4377	1908	774	-4096.66	-4080.9	101.809	2	1.98e-08	1.22e-06
Argentina anserina A	Poans03aG0258000	OG_13993	2367	1428	630	-3054.69	-3048.1	61.6428	2	0.0002856	0.00776085
Argentina anserina A	Poans05bG0252300	OG_14059	1290	405	393	-2259.56	-2246.3	15.9216	14	2.63e-07	1.31e-05
Argentina anserina A	Poans03aG0014000	OG_14065	627	411	375	-1387.99	-1371.22	7.22191	39	6.96e-09	4.64e-07
Argentina anserina A	Poans03aG0192900	OG_14095	1371	777	597	-2712.38	-2690.41	9.95614	23	3.38e-11	3.45e-09
Argentina anserina A	Poans05bG0039000	OG_14097	1332	987	771	-3115.82	-3104.53	47.8135	2	2.03e-06	8.73e-05
Argentina anserina A	Poans02bG0106100	OG_14141	3549	282	246	-910.104	-904.36	22.8511	3	0.0007009	0.0167775
Argentina anserina A	Poans02bG0170800	OG_14167	1677	567	417	-1601.72	-1588.77	22.4249	8	3.59e-07	1.75e-05
Argentina anserina A	Poans03aG0003800	OG_14170	1869	624	498	-2182.81	-2166.02	104.064	3	6.83e-09	4.57e-07
Argentina anserina A	Poans07aG0133000	OG_14172	1203	789	654	-3086.32	-3080.83	23.9327	2	0.0009261	0.0211613
Argentina anserina A	Poans04aG0189000	OG_14255	2100	1218	639	-2867.48	-2843.93	15.0464	17	6.74e-12	7.73e-10
Argentina anserina A	Poans06aG0087900	OG_14275	882	345	303	-1115.49	-1110.02	58.2354	1	0.0009343	0.0213211
Argentina anserina A	Poans04aG0016000	OG_14301	3462	2664	1383	-6978.82	-6964.78	44.8068	5	1.17e-07	6.1e-06
Argentina anserina A	Poans04aG0218500	OG_14311	774	603	399	-1643.87	-1615.56	54.4055	23	5.25e-14	8.67e-12
Argentina anserina A	Poans01aG0187500	OG_14314	1503	345	288	-1101.05	-1094.53	36.2999	2	0.000304	0.00813569
Argentina anserina A	Poans03aG0312900	OG_14399	1158	1098	702	-3111.45	-3097.89	43.7225	3	1.93e-07	9.86e-06
Argentina anserina A	Poans04aG0040100	OG_14430	1056	645	501	-2009.52	-2003.68	40.5889	3	0.0006282	0.0153258
Argentina anserina A	Poans01aG0256100	OG_14438	1656	1056	654	-2709.46	-2679.38	32.8008	14	8.77e-15	1.6e-12
Argentina anserina A	Poans01aG0014100	OG_14440	1782	696	441	-1749.99	-1742.63	13.045	3	0.0001236	0.00354407
Argentina anserina A	Poans04aG0285000	OG_14526	993	327	234	-862.256	-855.33	43.9945	3	0.0001978	0.00551063
Argentina anserina A	Poans02bG0132300	OG_14528	1713	1704	720	-3677.64	-3672.5	14.7317	3	0.001344	0.0292714
Argentina anserina A	Poans01aG0061300	OG_14607	702	591	456	-1834.2	-1827.69	20.6122	2	0.0003071	0.00819382
Argentina anserina A	Poans06aG0057700	OG_14615	1095	1083	567	-2578.54	-2573.34	25.8259	3	0.001262	0.0277593
Argentina anserina A	Poans04aG0004700	OG_14663	1791	996	645	-2663.23	-2624.32	11.4566	45	0	0
Argentina anserina A	Poans03aG0279000	OG_14685	1449	162	162	-1773.52	-1764.1	59.7096	3	1.43e-05	0.000521479
Argentina anserina A	Poans02bG0211600	OG_14735	498	483	354	-1305.13	-1296.31	29.7316	2	2.67e-05	0.000912588
Argentina anserina A	Poans03aG0323000	OG_14752	1482	897	630	-2561.29	-2555.51	38.1801	1	0.0006755	0.0162997
Argentina anserina A	Poans03aG0102600	OG_14771	2109	972	726	-3405.41	-3397.44	20.6328	1	6.54e-05	0.00202044
Argentina anserina A	Poans02bG0252500	OG_14826	5076	4410	1950	-11259.2	-11254	78.8962	0	0.001231	0.0271789
Argentina anserina A	Poans05bG0229100	OG_14834	2073	1230	753	-3656.36	-3639.54	20.0602	6	6.66e-09	4.47e-07
Argentina anserina A	Poans05bG0162700	OG_14844	771	687	387	-1571.13	-1564.79	47.3948	2	0.0003706	0.00969636
Argentina anserina A	Poans05bG0002600	OG_14882	1335	891	774	-3494.42	-3465.45	5.45485	67	2.7e-14	4.81e-12
Argentina anserina A	Poans06aG0200700	OG_14909	1116	288	237	-781.275	-774.066	13.5514	6	0.0001463	0.0041679
Argentina anserina A	Poans06aG0188200	OG_15011	3234	930	618	-2779.28	-2773.76	176.179	1	0.0008906	0.0205093
Argentina anserina A	Poans06aG0272700	OG_15137	3354	147	147	-597.151	-589.781	23.53	10	0.0001234	0.00354407
Argentina anserina A	Poans03aG0158400	OG_15148	993	687	429	-1803.71	-1793.17	35.2114	4	4.37e-06	0.000177076
Argentina anserina A	Poans01aG0132100	OG_15169	2040	1347	705	-3343.37	-3338.7	55.6556	1	0.002245	0.0448061
Argentina anserina A	Poans04aG0160400	OG_15172	1491	1392	729	-3396.91	-3389.11	84.4475	2	7.76e-05	0.0023579
Argentina anserina A	Poans02bG0349500	OG_15201	3630	2247	1116	-5636.45	-5630.58	62.7075	1	0.0006087	0.0149534
Argentina anserina A	Poans01aG0141000	OG_15210	1263	771	540	-2197.65	-2191.86	32.2426	2	0.0006637	0.0160368
Argentina anserina A	Poans01aG0179800	OG_15215	963	312	273	-985.27	-977.813	21.064	3	0.0001126	0.00325508
Argentina anserina A	Poans02bG0060600	OG_15271	1113	447	396	-1747.55	-1721.05	35.7309	13	3.36e-13	4.79e-11
Argentina anserina A	Poans05bG0160900	OG_15302	1149	432	363	-1411.69	-1403.68	109.737	1	6.27e-05	0.00194541
Argentina anserina A	Poans06aG0164900	OG_15371	585	447	228	-981.478	-976.531	154.281	1	0.001658	0.0346161
Argentina anserina A	Poans03aG0275400	OG_15426	846	45	42	-142.045	-136.057	999	6	0.0005388	0.013499
Argentina anserina A	Poans07aG0197700	OG_15434	1881	735	516	-2117.64	-2105.26	26.1934	6	6.46e-07	3.02e-05
Argentina anserina A	Poans05bG0212900	OG_15445	1578	1311	747	-3790.48	-3783.97	37.6653	0	0.0003096	0.00823564
Argentina anserina A	Poans03aG0321100	OG_15476	1716	744	552	-2088.4	-2079.29	6.51908	7	1.97e-05	0.000695591
Argentina anserina A	Poans04aG0188700	OG_15512	2625	2109	1053	-5278.71	-5271.59	9.94167	7	0.0001612	0.00454836
Argentina anserina A	Poans07aG0256500	OG_15531	786	570	372	-1437.87	-1429.94	84.8398	4	6.84e-05	0.0021097
Argentina anserina A	Poans07aG0185600	OG_15546	1722	1443	804	-3584.5	-3578.34	81.121	2	0.0004493	0.0114351
Argentina anserina A	Poans03aG0074900	OG_15554	933	642	417	-1648.4	-1615.7	42.4158	18	6.66e-16	1.43e-13
Argentina anserina A	Poans03aG0071700	OG_15575	1110	639	462	-1912.36	-1905.43	32.2911	2	0.0001969	0.00549423
Argentina anserina A	Poans05bG0299600	OG_15577	765	747	402	-1659.64	-1653.52	218.358	1	0.0004648	0.0117956
Argentina anserina A	Poans03aG0292800	OG_15593	1755	516	459	-2065.22	-2045.24	24.7541	19	2.59e-10	2.23e-08
Argentina anserina A	Poans05bG0122000	OG_15606	1554	801	522	-2079.93	-2071.33	9.05557	10	3.36e-05	0.00112077
Argentina anserina A	Poans07aG0035300	OG_15635	1854	531	432	-1999.99	-1995.01	6.55969	2	0.001595	0.0334988
Argentina anserina A	Poans03aG0235700	OG_15638	2031	1215	663	-3136.18	-3129.91	13.621	3	0.0003991	0.0103362
Argentina anserina A	Poans06aG0149900	OG_15717	1233	1050	603	-2658.03	-2626.79	81.3968	9	2.67e-15	5.29e-13
Argentina anserina A	Poans03aG0331500	OG_15760	2169	1617	1371	-6024.99	-6003.4	33.0483	6	4.97e-11	4.83e-09
Argentina anserina A	Poans03aG0227100	OG_15761	3393	1581	687	-3473.22	-3467.06	13.0959	2	0.0004464	0.0113942
Argentina anserina A	Poans03aG0116900	OG_15782	1251	36	36	-103.84	-98.6414	67.3519	3	0.001262	0.0277593
Argentina anserina A	Poans04aG0243300	OG_15788	2205	714	660	-3217.05	-3210.52	30.7062	2	0.0003017	0.00808638
Argentina anserina A	Poans03aG0168800	OG_15816	1929	855	759	-3080.44	-3062.55	23.0911	12	2.23e-09	1.62e-07
Argentina anserina A	Poans02bG0181000	OG_15818	966	936	615	-2510.39	-2504.76	38.5495	1	0.0007908	0.0186239
Argentina anserina A	Poans05bG0134400	OG_15912	3150	1044	783	-3542.37	-3532.21	32.8818	3	6.55e-06	0.000255236
Argentina anserina A	Poans02bG0055700	OG_15944	1455	810	480	-1969.39	-1955.02	13.0907	10	8.29e-08	4.52e-06
Argentina anserina A	Poans02bG0055000	OG_15947	1977	462	378	-1486.4	-1478.73	123.785	1	8.96e-05	0.00266491
Argentina anserina A	Poans01aG0126900	OG_15994	1668	843	654	-2673.01	-2638.85	11.3541	30	1.11e-16	2.65e-14
Argentina anserina A	Poans06aG0353500	OG_15998	1290	1143	708	-3253.38	-3236.07	22.8722	5	4e-09	2.75e-07
Argentina anserina A	Poans06aG0353600	OG_15999	534	360	333	-1333.41	-1314.92	16.3328	15	1.19e-09	9.08e-08
Argentina anserina A	Poans06aG0319800	OG_16012	6066	3009	1242	-7329.37	-7322.75	19.6461	1	0.0002737	0.00746044
Argentina anserina A	Poans06aG0091600	OG_16048	1308	1155	684	-2999.61	-2959.69	18.5709	31	0	0
Argentina anserina A	Poans06aG0387000	OG_16052	1533	1395	627	-3060.6	-3052.99	111.887	1	9.55e-05	0.00280551
Argentina anserina A	Poans04aG0159800	OG_16054	894	759	486	-2062.95	-2046.3	37.7209	8	7.86e-09	5.2e-07
Argentina anserina A	Poans04aG0218300	OG_16102	4452	2673	1395	-7190.33	-7184.41	20.2642	1	0.0005788	0.0143586
Argentina anserina A	Poans04aG0137800	OG_16110	1578	258	204	-697.449	-687.331	499.939	2	6.84e-06	0.0002651
Argentina anserina A	Poans01aG0026100	OG_16138	3549	2418	1092	-5737.26	-5704	70.1124	7	3.33e-16	7.45e-14
Argentina anserina A	Poans04aG0188000	OG_16154	1458	321	270	-947.294	-941.259	6.45812	9	0.0005122	0.0128691
Argentina anserina A	Poans07aG0014700	OG_16185	1389	1284	666	-3110.66	-3098.12	28.6645	6	5.48e-07	2.58e-05
Argentina anserina A	Poans07aG0154300	OG_16188	702	174	168	-587.086	-576.039	69.1575	7	2.6e-06	0.000108957
Argentina anserina A	Poans03aG0214600	OG_16217	1113	612	462	-1882.62	-1867.5	13.3884	9	3.84e-08	2.23e-06
Argentina anserina A	Poans02bG0169400	OG_16228	864	813	411	-1822.57	-1814.95	42.2112	3	9.49e-05	0.00279807
Argentina anserina A	Poans03aG0114600	OG_16231	3792	738	672	-3573.38	-3566.58	6.90943	4	0.0002262	0.00623303
Argentina anserina A	Poans02bG0115600	OG_16256	654	624	441	-1551.42	-1537.39	177.11	2	1.17e-07	6.1e-06
Argentina anserina A	Poans06aG0067900	OG_16289	2589	903	639	-2596.91	-2591.98	29.3211	0	0.001697	0.0352844
Argentina anserina A	Poans01aG0009900	OG_16297	351	309	243	-733.504	-727.774	139.402	1	0.0007108	0.016989
Argentina anserina A	Poans03aG0294800	OG_16304	4002	1782	1005	-4766.59	-4761.15	15.9647	1	0.0009757	0.022123
Argentina anserina A	Poans06aG0282600	OG_16312	2481	1662	1251	-5998.84	-5945.08	36.2547	22	0	0
Argentina anserina A	Poans06aG0013200	OG_16406	1335	351	321	-1405.67	-1382.27	35.4087	15	7.9e-12	8.95e-10
Argentina anserina A	Poans07aG0158100	OG_16411	867	690	495	-1929.88	-1918.65	13.7941	9	2.15e-06	9.16e-05
Argentina anserina A	Poans02bG0124400	OG_16419	2097	489	384	-1537.75	-1524.7	354.459	3	3.25e-07	1.59e-05
Argentina anserina A	Poans05bG0190300	OG_16421	2424	1323	720	-3351.55	-3308.58	61.4077	16	0	0
Argentina anserina A	Poans01aG0052700	OG_16484	2760	1188	651	-2873.86	-2856.11	53.5902	6	2.56e-09	1.83e-07
Argentina anserina A	Poans05bG0094100	OG_16581	3078	924	552	-2350.9	-2338.46	92.0003	1	6.08e-07	2.85e-05
Argentina anserina A	Poans01aG0243900	OG_16651	2388	252	216	-711.736	-702.745	20.0493	6	2.23e-05	0.000777242
Argentina anserina A	Poans02bG0041600	OG_16741	1557	990	723	-3073.61	-3068.88	15.2296	1	0.002108	0.0426014
Argentina anserina A	Poans02bG0228900	OG_16768	1578	1227	489	-2451.91	-2446.35	32.3364	1	0.0008582	0.0198929
Argentina anserina A	Poans07aG0213900	OG_16818	1536	660	441	-1860.6	-1845.86	27.7534	5	5.65e-08	3.2e-06
Argentina anserina A	Poans02bG0042700	OG_16831	5181	2361	1167	-6135.3	-6125.25	34.1382	2	7.38e-06	0.000281996
Argentina anserina A	Poans04aG0114600	OG_16855	2040	759	495	-2037.3	-2025.97	8.62477	9	1.93e-06	8.35e-05
Argentina anserina A	Poans03aG0276100	OG_16877	1152	576	477	-1787.38	-1764.82	8.27545	28	1.84e-11	1.99e-09
Argentina anserina A	Poans07aG0026800	OG_16893	711	345	279	-958.806	-947.701	18.8292	8	2.45e-06	0.000103485
Argentina anserina A	Poans02bG0071000	OG_16922	294	267	216	-768.139	-752.064	34.4665	12	1.43e-08	8.94e-07
Argentina anserina A	Poans06aG0188500	OG_16977	3003	1014	597	-2658.6	-2650.71	48.3515	2	7.13e-05	0.00218323
Argentina anserina A	Poans07aG0007500	OG_17001	909	717	495	-2015.13	-2006.4	66.9581	2	2.93e-05	0.000989871
Argentina anserina A	Poans06aG0016200	OG_17036	1188	1062	606	-2727.15	-2722.27	55.49	1	0.001779	0.0367498
Argentina anserina A	Poans02bG0101200	OG_17094	1584	1311	807	-3642.71	-3624.18	24.3811	8	1.14e-09	8.74e-08
Argentina anserina A	Poans06aG0068900	OG_17103	1782	276	234	-774.597	-768.289	49.3245	5	0.0003822	0.00992765
Argentina anserina A	Poans06aG0322500	OG_17113	663	543	459	-1868.5	-1863.42	31.5343	1	0.001437	0.0309533
Argentina anserina A	Poans05bG0034300	OG_17117	3495	1578	1002	-4607.61	-4602.07	27.5105	1	0.0008687	0.0201099
Argentina anserina A	Poans07aG0108500	OG_17150	831	513	384	-1437.15	-1430.59	41.2982	2	0.000291	0.00785922
Argentina anserina A	Poans05bG0265100	OG_17193	1536	1479	864	-3955.74	-3949.26	29.3048	2	0.0003175	0.00838266
Argentina anserina A	Poans04aG0288300	OG_17232	879	834	585	-2374.25	-2368.51	35.9677	1	0.000701	0.0167775
Argentina anserina A	Poans07aG0221800	OG_17247	1155	915	561	-2384.54	-2379.61	253.027	0	0.001697	0.0352844
Argentina anserina A	Poans02bG0146200	OG_17265	1059	969	537	-2246.55	-2240.28	74.1413	0	0.0004013	0.0103628
Argentina anserina A	Poans06aG0120100	OG_17287	1146	723	525	-2156.35	-2148.45	5.16346	7	7.05e-05	0.00216065
Argentina anserina A	Poans02bG0156400	OG_17294	2394	1143	741	-3414.28	-3395.91	32.0998	5	1.36e-09	1.02e-07
Argentina anserina A	Poans05bG0288300	OG_17304	1752	990	738	-3192.57	-3187.93	17.4381	1	0.002299	0.0456261
Argentina anserina A	Poans05bG0224400	OG_17335	690	498	366	-1400.55	-1389.82	71.5104	2	3.63e-06	0.000150074
Argentina anserina A	Poans04aG0208600	OG_17372	2181	312	300	-1352.23	-1347.05	5.59513	6	0.001293	0.0283002
Argentina anserina A	Poans07aG0041300	OG_17413	2622	2331	1392	-6956.62	-6950.99	59.859	0	0.0007888	0.0186016
Argentina anserina A	Poans04aG0165500	OG_17490	3903	3888	1287	-8059.89	-8054.91	37.947	0	0.001603	0.0336268
Argentina anserina A	Poans06aG0373400	OG_17501	1437	609	405	-1671.33	-1658.71	999	2	5.08e-07	2.42e-05
Argentina anserina A	Poans07aG0240900	OG_17516	1692	717	423	-1671.03	-1659.76	60.0572	3	2.06e-06	8.82e-05
Argentina anserina A	Poans03aG0017800	OG_17536	1704	966	792	-3334.84	-3329	27.2168	1	0.0006345	0.0154393
Argentina anserina A	Poans04aG0106300	OG_17590	2697	2472	1329	-6783.94	-6769.83	23.0012	1	1.08e-07	5.66e-06
Argentina anserina A	Poans06aG0178600	OG_17610	1296	1176	693	-3087.96	-3048.15	21.9829	18	0	0
Argentina anserina A	Poans05bG0099700	OG_17680	1878	645	429	-1791.65	-1786.23	55.2364	1	0.0009964	0.0225056
Argentina anserina A	Poans06aG0015000	OG_17701	2493	2022	1062	-5361.58	-5320.6	36.5813	14	0	0
Argentina anserina A	Poans05bG0221000	OG_17702	390	273	252	-906.538	-901.316	22.6246	3	0.001231	0.0271789
Argentina anserina A	Poans06aG0224000	OG_17710	615	318	270	-942.753	-935.185	36.879	3	0.0001	0.00292434
Argentina anserina A	Poans01aG0192900	OG_17745	1104	609	429	-1700.1	-1664.59	22.273	26	0	0
Argentina anserina A	Poans06aG0136200	OG_17758	1407	588	375	-1503.05	-1492.79	26.1703	5	5.92e-06	0.000233081
Argentina anserina A	Poans01aG0236800	OG_17768	879	639	468	-1799.71	-1794.79	184.16	1	0.001701	0.0353052
Argentina anserina A	Poans02bG0076100	OG_17783	1893	951	612	-2658.66	-2597.5	97.491	38	0	0
Argentina anserina A	Poans03aG0111900	OG_17807	2277	675	549	-2408.17	-2373.85	19.772	40	1.11e-16	2.65e-14
Argentina anserina A	Poans02bG0148300	OG_17847	1113	1035	798	-3337.06	-3331.7	15.9446	0	0.001063	0.0237668
Argentina anserina A	Poans06aG0014700	OG_17873	1455	405	297	-1134.17	-1120.7	56.385	4	2.1e-07	1.06e-05
Argentina anserina A	Poans07aG0204900	OG_17920	1290	540	384	-1655.02	-1644.03	18.0015	5	2.76e-06	0.000115081
Argentina anserina A	Poans07aG0107600	OG_17989	4797	2559	1524	-7615.65	-7608.77	63.0803	2	0.0002078	0.00575293
Argentina anserina A	Poans03aG0037600	OG_18001	1812	1221	684	-3076.72	-3067.48	15.1591	5	1.73e-05	0.000620176
Argentina anserina A	Poans06aG0405300	OG_18042	1722	597	534	-2450.3	-2432.4	22.6275	8	2.18e-09	1.6e-07
Argentina anserina A	Poans04aG0074200	OG_18062	3006	1770	909	-4550.64	-4535.98	24.5656	5	6.14e-08	3.42e-06
Argentina anserina A	Poans07aG0119400	OG_18107	1356	867	615	-2577.74	-2568.19	12.4268	7	1.25e-05	0.000460566
Argentina anserina A	Poans06aG0032000	OG_18134	5694	813	663	-2869.64	-2853.26	28.0814	7	1.04e-08	6.63e-07
Argentina anserina A	Poans01aG0133300	OG_18163	939	522	423	-1659.43	-1643.57	13.5948	17	1.79e-08	1.11e-06
Argentina anserina A	Poans04aG0240000	OG_18215	1608	1407	852	-3909.88	-3893.34	39.0186	5	8.89e-09	5.78e-07
Argentina anserina A	Poans04aG0190600	OG_18221	2208	1482	885	-4328.97	-4315.46	73.5982	1	2.03e-07	1.03e-05
Argentina anserina A	Poans04aG0210700	OG_18364	1959	1026	627	-2718.45	-2712.92	51.2092	1	0.0008824	0.020347
Argentina anserina A	Poans04aG0063800	OG_18380	3006	765	441	-1914.53	-1909.53	22.2074	5	0.001566	0.0330864
Argentina anserina A	Poans06aG0279500	OG_18385	6612	3300	1554	-8455.82	-8440.55	116.151	4	3.27e-08	1.93e-06
Argentina anserina A	Poans06aG0391800	OG_18393	9498	4719	2118	-11945.2	-11939.5	17.8613	0	0.0007198	0.0171809
Argentina anserina A	Poans01aG0172600	OG_18433	948	582	516	-2346.29	-2340.89	20.1481	2	0.001022	0.0229956
Argentina anserina A	Poans07aG0014600	OG_18434	1044	459	360	-1500.91	-1483.36	18.8462	11	3.13e-09	2.2e-07
Argentina anserina A	Poans03aG0300300	OG_18447	1728	1461	609	-3089.32	-3071.56	45.6851	4	2.52e-09	1.81e-07
Argentina anserina A	Poans02bG0220600	OG_18496	1119	843	486	-2011.34	-1993.05	28.496	11	1.47e-09	1.09e-07
Argentina anserina A	Poans03aG0016200	OG_18503	987	786	549	-2192.56	-2186	29.7187	1	0.0002931	0.0078798
Argentina anserina A	Poans04aG0197300	OG_18529	1374	1149	699	-3072.63	-3025.44	43.3385	21	0	0
Argentina anserina A	Poans02bG0179600	OG_18541	609	540	321	-1398.85	-1394.1	41.859	2	0.00205	0.0415242
Argentina anserina A	Poans07aG0111900	OG_18586	1170	927	564	-2369.25	-2363.06	6.46862	5	0.0004335	0.0111292
Argentina anserina A	Poans04aG0051500	OG_18597	1431	429	348	-1251.27	-1245.65	6.46539	6	0.000804	0.0188844
Argentina anserina A	Poans02bG0176800	OG_18646	351	303	264	-883.16	-878.099	40.9244	1	0.001465	0.0313652
Argentina anserina A	Poans03aG0217100	OG_18676	636	276	210	-714.08	-706.528	23.5505	4	0.0001017	0.00296914
Argentina anserina A	Poans07aG0075800	OG_18713	1188	609	420	-1691.23	-1680.57	9.37504	8	3.91e-06	0.000160401
Argentina anserina A	Poans07aG0179700	OG_18734	4407	387	228	-847.805	-842.473	29.2322	3	0.001092	0.0243535
Argentina anserina A	Poans07aG0018800	OG_18749	840	489	390	-1484.76	-1471.39	41.1253	6	2.33e-07	1.17e-05
Argentina anserina A	Poans03aG0178700	OG_18771	1656	249	246	-1157.3	-1149.15	39.7639	6	5.39e-05	0.00170133
Argentina anserina A	Poans05bG0237500	OG_18822	2604	642	507	-2011.9	-1997.44	13.2176	13	7.57e-08	4.17e-06
Argentina anserina A	Poans04aG0227500	OG_18828	1965	1521	657	-3290.96	-3281.1	109.351	2	8.95e-06	0.000337786
Argentina anserina A	Poans06aG0183300	OG_18833	1662	696	531	-2167.55	-2149.6	10.3687	16	2.08e-09	1.53e-07
Argentina anserina A	Poans02bG0305900	OG_18834	4527	1377	561	-2836.65	-2829.69	11.7025	3	0.0001905	0.00533249
Argentina anserina A	Poans06aG0136000	OG_18837	1032	906	474	-2173.93	-2152.88	42.8222	8	8.59e-11	8.07e-09
Argentina anserina A	Poans03aG0064300	OG_18874	1326	483	360	-1404.29	-1378.22	41.9908	10	5.14e-13	7.09e-11
Argentina anserina A	Poans04aG0183100	OG_18953	504	204	189	-650.608	-637.282	20.0194	11	2.44e-07	1.22e-05
Argentina anserina A	Poans04aG0060800	OG_19013	1431	435	351	-1310.3	-1283.95	42.0915	22	3.89e-13	5.5e-11
Argentina anserina A	Poans03aG0230100	OG_19121	1425	696	543	-2261.48	-2247.11	7.19702	22	8.32e-08	4.52e-06
Argentina anserina A	Poans04aG0081500	OG_19125	1059	798	639	-2711.72	-2696.6	26.8812	7	3.8e-08	2.21e-06
Argentina anserina A	Poans04aG0052500	OG_19130	513	345	246	-778.208	-768.832	26.2295	4	1.49e-05	0.000542272
Argentina anserina A	Poans04aG0004000	OG_19135	2628	1467	711	-3551.2	-3534.55	47.4572	3	7.9e-09	5.2e-07
Argentina anserina A	Poans02bG0345800	OG_19138	1872	870	513	-2306.93	-2299.02	20.0469	3	6.95e-05	0.00213925
Argentina anserina A	Poans07aG0196000	OG_19210	1485	1278	795	-3533.27	-3520.94	82.5317	3	6.87e-07	3.19e-05
Argentina anserina A	Poans06aG0328600	OG_19214	1329	1272	714	-3247.18	-3241.51	13.816	3	0.0007576	0.0179255
Argentina anserina A	Poans02bG0297200	OG_19219	3315	3117	1431	-7884.63	-7876.44	88.6679	0	5.18e-05	0.00163937
Argentina anserina A	Poans05bG0163000	OG_19277	1317	720	555	-2172.27	-2166.33	45.5254	1	0.0005683	0.0141379
Argentina anserina A	Poans03aG0107800	OG_19340	7551	3840	1683	-9355.04	-9348.94	17.4349	1	0.0004794	0.0120966
Argentina anserina A	Poans03aG0210800	OG_19385	1956	576	447	-1882.4	-1861.83	33.2788	10	1.42e-10	1.27e-08
Argentina anserina A	Poans03aG0130300	OG_19430	2733	1356	879	-3930.96	-3902.35	28.5775	16	3.91e-14	6.7e-12
Argentina anserina A	Poans07aG0086200	OG_19467	3738	1704	1056	-5044.27	-4973.72	24.9201	40	0	0
Argentina anserina A	Poans02bG0029000	OG_19496	2823	378	324	-1282.2	-1273.15	17.964	5	2.08e-05	0.000732557
Argentina anserina A	Poans03aG0201300	OG_19614	915	678	441	-1667.78	-1658.98	20.9888	4	2.72e-05	0.000930297
Argentina anserina A	Poans06aG0355800	OG_19654	2982	2016	1203	-5896.03	-5865.8	17.2559	16	7.55e-15	1.39e-12
Argentina anserina A	Poans07aG0157500	OG_19658	3984	2703	1155	-6187.31	-6180.74	24.2391	2	0.0002863	0.00776792
Argentina anserina A	Poans07aG0252800	OG_19730	2742	1119	609	-2800.78	-2784.21	39.1863	6	8.6e-09	5.62e-07
Argentina anserina A	Poans07aG0222500	OG_19759	4407	2076	1149	-5556.67	-5512.48	26.1154	22	0	0
Argentina anserina A	Poans06aG0321100	OG_19768	759	522	375	-1467.5	-1461.62	22.9834	2	0.0006039	0.0148561
Argentina anserina A	Poans01aG0135100	OG_19781	1761	1113	597	-2698.21	-2690.59	65.2085	0	9.52e-05	0.00280312
Argentina anserina A	Poans01aG0158400	OG_19807	1956	999	693	-2982.11	-2971.85	20.5736	4	5.93e-06	0.000233081
Argentina anserina A	Poans03aG0060100	OG_19827	1242	702	579	-2308.9	-2300.49	40.6223	1	4.09e-05	0.00133781
Argentina anserina A	Poans06aG0260100	OG_19845	1113	534	513	-1881.89	-1855.64	9.65058	43	4.3e-13	6.03e-11
Argentina anserina A	Poans01aG0129700	OG_19888	1617	1608	912	-4174.77	-4161.7	5.56437	3	3.19e-07	1.57e-05
Argentina anserina A	Poans01aG0257600	OG_19913	1374	396	321	-1164.24	-1156.05	8.13877	6	5.19e-05	0.00164023
Argentina anserina A	Poans02bG0332300	OG_19933	1350	1320	774	-3373.52	-3336.94	47.6167	14	0	0
Argentina anserina A	Poans05bG0136200	OG_19974	567	156	153	-778.754	-770.608	68.6702	4	5.43e-05	0.001709
Argentina anserina A	Poans07aG0223400	OG_19982	4221	2829	1476	-7697.65	-7682.22	22.7002	5	2.77e-08	1.67e-06
Argentina anserina A	Poans04aG0138500	OG_19987	495	348	279	-1030.92	-1024.97	7.33566	8	0.000564	0.0140507
Argentina anserina A	Poans06aG0411600	OG_20010	1464	1344	645	-3222	-3208.83	108.869	2	2.88e-07	1.43e-05
Argentina anserina A	Poans06aG0250100	OG_20066	1449	1320	789	-3380.7	-3368.57	33.171	3	8.46e-07	3.84e-05
Argentina anserina A	Poans04aG0083600	OG_20126	3204	2007	1023	-5279.4	-5272.51	58.4385	2	0.0002065	0.00572592
Argentina anserina A	Poans02bG0234300	OG_20137	3135	2505	1497	-7132.27	-7127.32	58.351	0	0.001648	0.034469
Argentina anserina A	Poans06aG0050300	OG_20225	1557	966	678	-2871.57	-2830.25	53.5018	19	0	0
Argentina anserina A	Poans07aG0150200	OG_20245	4029	1452	1257	-6270.75	-6264.98	6.26086	0	0.0006822	0.0164165
Argentina anserina A	Poans06aG0102800	OG_20339	696	549	384	-1498.93	-1483.37	20.2813	9	2.45e-08	1.49e-06
Argentina anserina A	Poans02bG0224700	OG_20346	1281	327	264	-1232.64	-1226.94	22.1219	1	0.0007382	0.0175725
Argentina anserina A	Poans07aG0245400	OG_20404	7314	6711	2739	-16912.4	-16852.7	64.0347	18	0	0
Argentina anserina A	Poans03aG0231500	OG_20419	2244	411	330	-1383.99	-1374.19	10.3979	10	9.57e-06	0.000359686
Argentina anserina A	Poans07aG0014400	OG_20531	1980	714	507	-2178.5	-2162	39.5765	8	9.16e-09	5.9e-07
Argentina anserina A	Poans07aG0049900	OG_20537	1017	825	594	-2414.15	-2388.96	120.809	8	1.28e-12	1.63e-10
Argentina anserina A	Poans01aG0209400	OG_20551	2169	1758	930	-4579.74	-4566.98	57.2507	2	4.39e-07	2.11e-05
Argentina anserina A	Poans06aG0313200	OG_20567	1122	681	432	-1797.2	-1791.62	11.8203	4	0.0008441	0.0196176
Argentina anserina A	Poans07aG0261500	OG_20603	1236	909	573	-2445.73	-2424.79	60.7988	6	9.68e-11	8.95e-09
Argentina anserina A	Poans07aG0213200	OG_20645	3360	1995	999	-5037.64	-5030.61	46.5306	1	0.0001765	0.0049642
Argentina anserina A	Poans04aG0229900	OG_20663	474	207	183	-596.712	-591.565	52.284	2	0.001334	0.0291254
Argentina anserina A	Poans07aG0087200	OG_20750	9330	8844	2649	-19326.8	-19322.3	96.3084	0	0.002498	0.0493537
Argentina anserina A	Poans06aG0039200	OG_20753	993	807	513	-2062.28	-2055.96	55.1324	2	0.0003768	0.00981625
Argentina anserina A	Poans03aG0056700	OG_20763	1290	720	615	-2530.03	-2510.99	26.1275	7	6.74e-10	5.43e-08
Argentina anserina A	Poans06aG0322900	OG_20792	660	519	366	-1392.78	-1372.79	44.787	13	2.55e-10	2.21e-08
Argentina anserina A	Poans04aG0174100	OG_20800	2085	372	315	-1177.01	-1167.88	49.8908	4	1.93e-05	0.000680026
Argentina anserina A	Poans01aG0164300	OG_20813	525	519	303	-1216.78	-1194.93	28.4534	10	3.82e-11	3.84e-09
Argentina anserina A	Poans05bG0048200	OG_20818	684	621	477	-1865.29	-1851.65	67.3803	5	1.75e-07	9e-06
Argentina anserina A	Poans06aG0217400	OG_20840	5331	4128	2100	-11320.9	-11272.5	47.4012	16	0	0
Argentina anserina A	Poans07aG0020300	OG_20854	945	834	636	-2930.51	-2922.81	65.9749	2	8.63e-05	0.00258797
Argentina anserina A	Poans04aG0012600	OG_20862	3114	3057	1590	-8539.67	-8528.93	40.7422	2	3.58e-06	0.000148228
Argentina anserina A	Poans07aG0069200	OG_20867	4167	720	504	-1977.13	-1961.75	35.4523	5	2.93e-08	1.75e-06
Argentina anserina A	Poans04aG0281800	OG_20943	1233	669	528	-2034.32	-2015.73	6.08941	33	1.08e-09	8.34e-08
Argentina anserina A	Poans02bG0012800	OG_20958	1839	1125	618	-2953.26	-2945.63	59.2422	0	9.36e-05	0.00276839
Argentina anserina A	Poans03aG0249300	OG_20988	513	381	318	-1236.12	-1228.42	14.7205	4	8.65e-05	0.00258868
Argentina anserina A	Poans03aG0295300	OG_21048	1836	615	477	-1655.83	-1650.34	62.039	1	0.0009252	0.0211613
Argentina anserina A	Poans03aG0069300	OG_21137	1572	393	312	-1222.34	-1213.8	23.0342	2	3.57e-05	0.00117863
Argentina anserina A	Poans02bG0061800	OG_21182	1047	300	297	-1313.46	-1308.42	6.71643	5	0.001501	0.0320409
Argentina anserina A	Poans05bG0065300	OG_21260	1206	1047	540	-2493.64	-2484.98	30.0522	3	3.16e-05	0.00105543
Argentina anserina A	Poans02bG0276100	OG_21275	2985	1089	642	-2750.37	-2735.36	22.6121	6	4.29e-08	2.48e-06
Argentina anserina A	Poans02bG0207300	OG_21288	843	426	309	-1250.44	-1241.58	10.1679	10	2.57e-05	0.000882463
Argentina anserina A	Poans04aG0127600	OG_21315	2856	1587	864	-4198.66	-4186.06	21.5326	8	5.17e-07	2.45e-05
Argentina anserina A	Poans02bG0029400	OG_21344	1851	966	672	-2859.33	-2853.47	17.4905	1	0.0006193	0.0151506
Argentina anserina A	Poans02bG0284600	OG_21382	756	468	336	-1349.63	-1343.13	18.9026	3	0.0003139	0.00831247
Argentina anserina A	Poans06aG0293600	OG_21399	471	390	309	-1125.71	-1117.71	67.2899	2	6.32e-05	0.00195778
Argentina anserina A	Poans06aG0200000	OG_21420	2433	2160	1152	-5975.61	-5877.34	20.3078	72	0	0
Argentina anserina A	Poans03aG0194800	OG_21483	756	678	501	-1973.9	-1950.17	32.8427	12	5.6e-12	6.55e-10
Argentina anserina A	Poans05bG0172700	OG_21485	1149	1020	603	-2717.75	-2708.46	84.3407	2	1.62e-05	0.000585516
Argentina anserina A	Poans07aG0257300	OG_21502	1239	1047	633	-2618.31	-2612.74	48.1719	1	0.000841	0.0195713
Argentina anserina A	Poans05bG0034500	OG_21530	2010	183	183	-726.254	-720.046	8.62445	6	0.0004255	0.0109557
Argentina anserina A	Poans03aG0309400	OG_21578	885	234	192	-848.473	-840.95	19.8726	12	0.0001049	0.00305751
Argentina anserina A	Poans06aG0112200	OG_21630	471	213	162	-661.591	-655.553	12.182	5	0.0005103	0.0128396
Argentina anserina A	Poans03aG0293200	OG_21635	2487	459	345	-1218.03	-1205.95	31.3898	4	8.86e-07	4e-05
Argentina anserina A	Poans05bG0082500	OG_21639	1356	963	675	-2709.64	-2701.44	12.5836	4	5.16e-05	0.00163502
Argentina anserina A	Poans06aG0363200	OG_21645	1464	1083	870	-3866.77	-3830.95	16.5316	32	0	0
Argentina anserina A	Poans01aG0154600	OG_21742	1011	426	354	-1364.8	-1355.65	36.3515	4	1.87e-05	0.000663518
Argentina anserina A	Poans01aG0096100	OG_21746	3051	489	414	-1705.93	-1695.38	33.0118	5	4.34e-06	0.000176062
Argentina anserina A	Poans06aG0268300	OG_21768	1128	216	213	-1114.6	-1106.52	16.9525	8	5.82e-05	0.00182361
Argentina anserina A	Poans03aG0033300	OG_21772	2583	1257	663	-3055.65	-3024.38	64.6975	12	2.67e-15	5.29e-13
Argentina anserina A	Poans06aG0367600	OG_21796	3120	2655	1035	-5759.44	-5713.16	46.6025	15	0	0
Argentina anserina A	Poans03aG0115200	OG_21838	1050	744	447	-1833.88	-1822.61	59.4516	2	2.06e-06	8.82e-05
Argentina anserina A	Poans07aG0074500	OG_21855	2187	1386	1107	-5048.58	-5038.32	63.0914	2	5.95e-06	0.000233426
Argentina anserina A	Poans07aG0022700	OG_21902	1635	969	651	-2843.84	-2836.24	9.63485	6	9.62e-05	0.00282285
Argentina anserina A	Poans02bG0157600	OG_21915	510	324	267	-861.309	-849.997	9.98629	13	1.97e-06	8.51e-05
Argentina anserina A	Poans01aG0146200	OG_21963	1413	1212	714	-3118.94	-3112.72	11.7106	4	0.0004237	0.0109253
Argentina anserina A	Poans03aG0041600	OG_21991	885	693	492	-1936.25	-1901.36	44.0205	17	1.11e-16	2.65e-14
Argentina anserina A	Poans07aG0116500	OG_22010	3249	1086	810	-3803.17	-3770.15	27.2998	15	4.44e-16	9.68e-14
Argentina anserina A	Poans01aG0052900	OG_22024	654	612	366	-1400.57	-1391.86	17.2059	4	3.01e-05	0.00101008
Argentina anserina A	Poans01aG0060900	OG_22028	1818	1746	864	-4200.58	-4194.98	76.9181	1	0.0008202	0.0192138
Argentina anserina A	Poans07aG0075300	OG_22063	609	186	144	-408.235	-400.742	17.523	5	0.0001083	0.00314622
Argentina anserina A	Poans07aG0234800	OG_22066	3033	2148	1425	-6938.91	-6933.02	115.666	0	0.0006002	0.0148137
Argentina anserina A	Poans04aG0015400	OG_22103	1923	1842	936	-4781.45	-4747.14	45.8854	13	1.11e-16	2.65e-14
Argentina anserina A	Poans02bG0221800	OG_22121	4125	3687	1731	-9448.18	-9396.51	31.1055	20	0	0
Argentina anserina A	Poans01aG0209100	OG_22132	3012	1737	1002	-4878.12	-4823.55	18.4187	46	0	0
Argentina anserina A	Poans04aG0255200	OG_22176	1818	1515	843	-3819.54	-3783.58	45.2354	11	0	0
Argentina anserina A	Poans06aG0064700	OG_22189	3348	2934	1203	-6667.51	-6662.05	77.4611	0	0.0009533	0.0216707
Argentina anserina A	Poans01aG0210600	OG_22200	2040	801	444	-1866.51	-1858.81	15.9423	5	8.62e-05	0.00258797
Argentina anserina A	Poans05bG0096300	OG_22201	1107	777	492	-1941.22	-1929.33	29.5505	5	1.08e-06	4.82e-05
Argentina anserina A	Poans02bG0249700	OG_22237	3210	1572	795	-3862.51	-3849.62	22.6054	6	3.8e-07	1.84e-05
Argentina anserina A	Poans06aG0333300	OG_22259	3417	1068	966	-4546.09	-4492.57	27.7214	27	0	0
Argentina anserina A	Poans04aG0187400	OG_22279	597	432	354	-1434.17	-1419.7	10.8925	17	7.47e-08	4.12e-06
Argentina anserina A	Poans01aG0061500	OG_22318	1557	1509	1041	-4401.23	-4395.26	7.66366	1	0.0005545	0.0138531
Argentina anserina A	Poans01aG0167300	OG_22345	2238	459	456	-2850.81	-2828.07	999	15	1.55e-11	1.71e-09
Argentina anserina A	Poans01aG0167700	OG_22345	2238	459	456	-2857.33	-2851.47	124.405	3	0.0006189	0.0151506
Argentina anserina A	Poans05bG0089900	OG_22401	588	441	339	-1503.65	-1482.64	32.6482	13	9.05e-11	8.46e-09
Argentina anserina A	Poans04aG0184700	OG_22403	1287	915	567	-2483.84	-2474.2	102.209	0	1.13e-05	0.000416951
Argentina anserina A	Poans05bG0138500	OG_22448	1470	1407	822	-3793.42	-3752.22	30.6124	19	0	0
Argentina anserina A	Poans02bG0344600	OG_22483	999	771	573	-2506.56	-2500.11	30.1275	1	0.0003257	0.00857353
Argentina anserina A	Poans07aG0054600	OG_22540	519	312	270	-945.775	-935.676	12.2737	8	6.99e-06	0.000268209
Argentina anserina A	Poans04aG0052800	OG_22567	930	567	360	-1360.88	-1344.62	38.1015	7	1.19e-08	7.49e-07
Argentina anserina A	Poans05bG0222000	OG_22645	678	345	276	-925.579	-919.314	13.9819	3	0.0004004	0.0103547
Argentina anserina A	Poans03aG0223200	OG_22674	1473	1119	762	-3195.35	-3166.87	25.9988	9	4.47e-14	7.53e-12
Argentina anserina A	Poans06aG0077200	OG_22713	1491	348	252	-922.72	-910.491	26.0275	7	7.6e-07	3.5e-05
Argentina anserina A	Poans01aG0151000	OG_22847	1221	1173	657	-2874.7	-2868.14	52.0941	2	0.0002905	0.00785774
Argentina anserina A	Poans03aG0001700	OG_22881	732	687	468	-1977.31	-1955.29	30.5073	12	3.22e-11	3.3e-09
Argentina anserina A	Poans02bG0199900	OG_22885	720	216	171	-544.339	-535.327	22.5423	4	2.18e-05	0.000764696
Argentina anserina A	Poans03aG0096100	OG_22917	1230	648	543	-2266.66	-2223.19	34.9349	47	0	0
Argentina anserina A	Poans03aG0329700	OG_22963	2433	1341	1068	-5228.37	-5221.88	23.8031	2	0.0003122	0.00829231
Argentina anserina A	Poans07aG0106300	OG_23031	882	591	435	-1753.49	-1746.3	128.905	0	0.000149	0.00423798
Argentina anserina A	Poans01aG0066700	OG_23119	1731	1338	903	-4153.8	-4136.2	31.2338	6	2.98e-09	2.1e-07
Argentina anserina A	Poans04aG0055600	OG_23152	1410	168	144	-464.156	-455.295	39.7717	6	2.56e-05	0.000880396
Argentina anserina A	Poans07aG0026600	OG_23168	1953	327	264	-935.452	-927.378	11.5029	7	5.86e-05	0.00182424
Argentina anserina A	Poans05bG0097700	OG_23198	2184	1170	633	-2868.77	-2830.73	30.6482	20	0	0
Argentina anserina A	Poans02bG0271500	OG_23223	1365	1335	639	-3071.74	-3054.39	43.6831	5	3.85e-09	2.66e-07
Argentina anserina A	Poans03aG0026800	OG_23227	1380	1101	651	-2901.92	-2891.47	48.3523	3	4.86e-06	0.000194613
Argentina anserina A	Poans05bG0043200	OG_23236	1428	774	597	-2433.77	-2423.76	41.2843	4	7.66e-06	0.000292336
Argentina anserina A	Poans02bG0284800	OG_23258	1770	1083	606	-2611.25	-2576.68	30.62	14	1.11e-16	2.65e-14
Argentina anserina A	Poans02bG0210700	OG_23342	1419	1008	681	-2894.73	-2889.06	463.479	0	0.0007581	0.0179255
Argentina anserina A	Poans01aG0162800	OG_23343	1992	705	492	-1989.51	-1984.47	20.2229	3	0.001502	0.0320409
Argentina anserina A	Poans07aG0153100	OG_23348	2427	2025	864	-4595.76	-4591.06	89.6982	0	0.00217	0.0437043
Argentina anserina A	Poans06aG0373900	OG_23440	1065	516	441	-1821.77	-1810.9	11.3308	0	3.1e-06	0.000128973
Argentina anserina A	Poans07aG0059100	OG_23493	1011	798	516	-2108.95	-2083.88	24.1832	12	1.43e-12	1.81e-10
Argentina anserina A	Poans04aG0124500	OG_23501	3621	1011	756	-3137.46	-3116.59	31.3864	12	1.04e-10	9.55e-09
Argentina anserina A	Poans02bG0014100	OG_23504	1464	1005	567	-2481.38	-2476.56	28.8048	1	0.001886	0.0386455
Argentina anserina A	Poans06aG0196500	OG_23532	1593	876	540	-2362.98	-2358.24	66.9417	1	0.002077	0.042023
Argentina anserina A	Poans02bG0224300	OG_23611	3573	1047	741	-3650.25	-3629.52	16.7925	13	1.21e-10	1.09e-08
Argentina anserina A	Poans03aG0201400	OG_23623	1779	1170	771	-3549.26	-3503.12	46.764	24	0	0
Argentina anserina A	Poans04aG0192200	OG_23657	681	603	369	-1368.33	-1357.86	41.349	6	4.75e-06	0.000190479
Argentina anserina A	Poans03aG0091600	OG_23670	2394	828	657	-2560.71	-2540.42	24.8942	8	1.89e-10	1.65e-08
Argentina anserina A	Poans06aG0037300	OG_23760	474	447	276	-1027.91	-1020.19	868.954	1	8.55e-05	0.00257392
Argentina anserina A	Poans07aG0023200	OG_23783	678	648	405	-1580.33	-1575.66	81.3531	1	0.002255	0.0449549
Argentina anserina A	Poans07aG0072100	OG_23820	678	366	342	-1321.42	-1316.42	87.4294	2	0.001557	0.0329752
Argentina anserina A	Poans04aG0039900	OG_23862	3438	2889	1497	-7701.19	-7686.21	23.3118	4	4.4e-08	2.52e-06
Argentina anserina A	Poans06aG0419200	OG_23884	2070	1254	897	-4393.8	-4333.4	31.9056	41	0	0
Argentina anserina A	Poans05bG0026100	OG_23921	1884	1542	744	-3616.4	-3592.81	26.817	8	6.49e-12	7.49e-10
Argentina anserina A	Poans05bG0021400	OG_24209	783	459	345	-1318.92	-1310.59	9.97912	8	4.45e-05	0.00144486
Argentina anserina A	Poans03aG0155900	OG_24232	2331	525	384	-1409.4	-1404.41	9.56665	2	0.001593	0.0334966
Argentina anserina A	Poans03aG0208900	OG_24272	2115	1320	771	-3579.78	-3574.78	23.274	2	0.001563	0.0330626
Argentina anserina A	Poans07aG0084100	OG_24307	1953	1299	873	-3909.84	-3901.46	16.0982	2	4.27e-05	0.00139251
Argentina anserina A	Poans01aG0137000	OG_24441	1263	825	549	-2259.03	-2232.06	25.9882	15	2.05e-13	3.02e-11
Argentina anserina A	Poans07aG0152700	OG_24500	2043	1881	1176	-5415.07	-5408.7	54.9039	1	0.000359	0.00942202
Argentina anserina A	Poans07aG0104300	OG_24618	711	390	291	-1079.4	-1073.3	8.64771	4	0.0004771	0.0120558
Argentina anserina A	Poans04aG0162200	OG_24679	1269	1071	480	-2106.04	-2100.72	19.3971	2	0.0011	0.024501
Argentina anserina B	Poans05aG0224900	OG_61	3273	147	147	-855.277	-848.669	999	1	0.0002776	0.00537518
Argentina anserina B	Poans06bG0121300	OG_84	1458	1263	660	-3030.14	-3013.69	56.0216	1	9.694e-09	4.09077e-07
Argentina anserina B	Poans04bG0015900	OG_104	1731	1086	963	-6432.87	-6418.54	74.2772	8	8.609e-08	3.1194e-06
Argentina anserina B	Poans04bG0061200	OG_106	4587	63	63	-291.257	-284.342	999	3	0.0002001	0.00399618
Argentina anserina B	Poans07bG0061400	OG_107	849	534	450	-1741.15	-1712.54	14.1621	36	3.886e-14	4.80159e-12
Argentina anserina B	Poans01bG0131700	OG_118	1584	1017	540	-2352.07	-2347.5	35.3295	2	0.002507	0.0385477
Argentina anserina B	Poans07bG0221600	OG_159	3264	450	414	-2264.51	-2237.52	31.2758	16	2.014e-13	2.12317e-11
Argentina anserina B	Poans05aG0120800	OG_162	3258	1242	711	-3183.66	-3136.1	77.9994	17	0	0
Argentina anserina B	Poans06bG0390100	OG_182	1011	168	168	-657.938	-653.132	60.9625	2	0.001931	0.0306232
Argentina anserina B	Poans05aG0196200	OG_263	1572	657	408	-1594.88	-1571.91	29.4005	14	1.226e-11	8.84729e-10
Argentina anserina B	Poans07bG0076700	OG_279	2976	1803	1002	-4880.26	-4854.12	38.1232	10	4.832e-13	4.88174e-11
Argentina anserina B	Poans07bG0205500	OG_290	1059	444	420	-1938.05	-1931.46	54.6293	1	0.0002856	0.00552385
Argentina anserina B	Poans03bG0005000	OG_368	2127	1725	1056	-5086.96	-5003.26	46.3487	40	0	0
Argentina anserina B	Poans06bG0346200	OG_372	1905	1746	939	-4527.05	-4520.95	22.0933	2	0.0004769	0.00879781
Argentina anserina B	Poans04bG0213800	OG_405	1653	1224	705	-3259.81	-3253.04	76.4056	1	0.0002335	0.00459377
Argentina anserina B	Poans02aG0065600	OG_423	4158	1635	1158	-5617.44	-5612.81	34.2513	1	0.002337	0.0361929
Argentina anserina B	Poans02aG0267400	OG_444	2487	1698	879	-4176.74	-4163.34	51.1537	3	2.262e-07	7.61762e-06
Argentina anserina B	Poans03bG0314400	OG_450	573	315	243	-839.696	-821.183	193.161	8	1.165e-09	5.76625e-08
Argentina anserina B	Poans02aG0242300	OG_453	4965	1428	996	-4310.46	-4264.77	40.6437	19	0	0
Argentina anserina B	Poans01bG0088100	OG_459	870	633	414	-1660.01	-1655.4	77.0878	1	0.002405	0.0371276
Argentina anserina B	Poans02aG0179100	OG_469	1272	1191	762	-3327.36	-3322.61	64.9784	1	0.002059	0.032384
Argentina anserina B	Poans01bG0207100	OG_496	2067	1071	708	-3198.09	-3165.29	53.9166	15	5.551e-16	9.63014e-14
Argentina anserina B	Poans04bG0213500	OG_521	1329	966	594	-2502.24	-2495.91	37.869	1	0.0003709	0.00697723
Argentina anserina B	Poans04bG0035000	OG_530	804	90	90	-437.007	-427.538	37.2835	7	1.35e-05	0.000337009
Argentina anserina B	Poans02aG0048400	OG_542	561	336	315	-1646.9	-1630.54	46.7043	8	1.069e-08	4.46717e-07
Argentina anserina B	Poans05aG0276400	OG_600	1446	705	522	-2421.03	-2381.3	45.5696	17	0	0
Argentina anserina B	Poans01bG0104700	OG_635	1554	1122	711	-3245.95	-3241.06	96.3957	1	0.001765	0.0283307
Argentina anserina B	Poans03bG0167000	OG_641	1731	1710	798	-3912.67	-3906.9	132.722	1	0.0006815	0.0121545
Argentina anserina B	Poans03bG0138400	OG_663	4944	1218	753	-3470.61	-3464.86	37.474	0	0.0006962	0.0123781
Argentina anserina B	Poans07bG0015000	OG_666	1215	525	396	-1646.3	-1640.2	23.1421	2	0.0004779	0.00880679
Argentina anserina B	Poans01bG0102800	OG_668	1410	1197	690	-3263.66	-3213.89	61.8952	19	0	0
Argentina anserina B	Poans04bG0051300	OG_670	2097	2073	1113	-5470.5	-5455.01	34.7174	4	2.6e-08	1.01489e-06
Argentina anserina B	Poans02aG0287400	OG_678	456	417	315	-1087.02	-1076.22	58.6294	5	3.332e-06	9.36614e-05
Argentina anserina B	Poans01bG0111100	OG_712	519	363	294	-1004.12	-982.791	19.6277	14	6.505e-11	3.97592e-09
Argentina anserina B	Poans02aG0256600	OG_718	4395	2643	1062	-6027.52	-6019.88	63.0001	2	9.32e-05	0.00201601
Argentina anserina B	Poans05aG0142900	OG_734	1506	873	513	-2371.5	-2358.83	22.9512	6	4.835e-07	1.53212e-05
Argentina anserina B	Poans05aG0143900	OG_746	756	570	381	-1598.04	-1570.45	18.2652	25	1.104e-13	1.21546e-11
Argentina anserina B	Poans05aG0204300	OG_778	3078	2979	1260	-7143.18	-7125.67	253.644	4	3.245e-09	1.50223e-07
Argentina anserina B	Poans05aG0270500	OG_790	1194	147	144	-705.913	-691.743	23.7336	11	1.017e-07	3.63139e-06
Argentina anserina B	Poans06bG0246900	OG_809	3387	1662	1077	-4833.19	-4828.85	17.9793	1	0.003216	0.0477397
Argentina anserina B	Poans06bG0321000	OG_831	1134	960	657	-2671.46	-2647.9	48.2221	9	6.655e-12	5.10266e-10
Argentina anserina B	Poans05aG0232300	OG_869	1980	963	483	-2201.82	-2195.63	25.9543	3	0.000434	0.00808454
Argentina anserina B	Poans06bG0100400	OG_930	1884	696	534	-2209.75	-2203.76	16.1483	1	0.0005403	0.00981974
Argentina anserina B	Poans07bG0155900	OG_946	1818	828	642	-3090.79	-3072.13	73.702	6	9.998e-10	5.00629e-08
Argentina anserina B	Poans05aG0083700	OG_958	1686	1608	840	-4155.15	-4080.03	70.3551	29	0	0
Argentina anserina B	Poans02aG0324800	OG_963	2619	2391	1083	-5767.65	-5728.47	33.7604	15	0	0
Argentina anserina B	Poans03bG0140600	OG_990	1812	1041	642	-2942.25	-2930.88	80.014	2	1.849e-06	5.40998e-05
Argentina anserina B	Poans03bG0069400	OG_995	768	747	429	-1753.66	-1749.18	49.458	2	0.002753	0.0415125
Argentina anserina B	Poans07bG0045700	OG_1017	1389	1122	792	-3816.13	-3810.22	32.5407	2	0.0005852	0.0105687
Argentina anserina B	Poans02aG0002400	OG_1022	1347	945	714	-3312.09	-3249.61	45.5126	34	0	0
Argentina anserina B	Poans06bG0259800	OG_1034	981	216	183	-641.264	-635	169.223	1	0.0004008	0.00749863
Argentina anserina B	Poans02aG0273000	OG_1035	2379	765	537	-2354.85	-2346.53	48.9099	1	4.498e-05	0.00102458
Argentina anserina B	Poans07bG0078000	OG_1070	714	612	489	-2122.9	-2112.2	46.9189	1	3.742e-06	0.000104164
Argentina anserina B	Poans04bG0061800	OG_1086	3414	453	432	-2157.62	-2149.36	51.2804	2	4.793e-05	0.00108315
Argentina anserina B	Poans04bG0046300	OG_1094	1590	1143	657	-3306.42	-3288.2	27.2847	9	1.577e-09	7.69459e-08
Argentina anserina B	Poans06bG0210700	OG_1100	2610	2106	1203	-5961.98	-5957.44	171.296	0	0.002584	0.0394491
Argentina anserina B	Poans03bG0231300	OG_1109	1086	816	531	-2244.82	-2232.86	38.0658	4	1.003e-06	3.03284e-05
Argentina anserina B	Poans03bG0216100	OG_1125	1116	132	129	-436.904	-431.918	12.0477	4	0.00159	0.0258112
Argentina anserina B	Poans06bG0111400	OG_1134	2481	1383	849	-3982.41	-3950.15	27.0647	20	9.992e-16	1.63441e-13
Argentina anserina B	Poans01bG0024600	OG_1208	1593	1086	546	-2520.9	-2512.88	126.054	2	6.207e-05	0.00138269
Argentina anserina B	Poans02aG0327200	OG_1229	1083	939	507	-2202.54	-2193.35	23.2459	5	1.814e-05	0.000438192
Argentina anserina B	Poans03bG0104400	OG_1235	2709	2130	1044	-5249.26	-5242.79	40.4489	1	0.0003196	0.00611262
Argentina anserina B	Poans01bG0216500	OG_1251	711	591	378	-1611.37	-1587.89	74.512	12	7.19e-12	5.41615e-10
Argentina anserina B	Poans01bG0172500	OG_1268	1116	336	234	-786.385	-778.143	20.0246	5	4.904e-05	0.00110533
Argentina anserina B	Poans04bG0223300	OG_1286	465	324	276	-949.173	-940.686	19.0443	7	3.791e-05	0.000871625
Argentina anserina B	Poans01bG0102100	OG_1291	1866	588	489	-2134.56	-2125.69	53.2039	2	2.537e-05	0.000601837
Argentina anserina B	Poans01bG0145800	OG_1304	648	543	390	-1476.73	-1444.42	156.607	9	8.882e-16	1.46681e-13
Argentina anserina B	Poans03bG0238200	OG_1419	1527	141	138	-1195.33	-1181.23	19.1338	8	1.089e-07	3.86437e-06
Argentina anserina B	Poans07bG0167500	OG_1432	1194	291	291	-1460.86	-1456.52	7.08672	12	0.003213	0.0477397
Argentina anserina B	Poans06bG0239400	OG_1442	1089	1047	702	-2912.17	-2907.88	54.2893	0	0.003381	0.0497589
Argentina anserina B	Poans03bG0168400	OG_1493	1023	483	366	-1489.48	-1469.57	23.1866	9	2.775e-10	1.51785e-08
Argentina anserina B	Poans05aG0139500	OG_1519	666	552	513	-2442.46	-2434.5	27.846	2	6.643e-05	0.00147408
Argentina anserina B	Poans06bG0371400	OG_1550	1347	723	561	-2326.96	-2302.84	14.6977	24	3.784e-12	3.06558e-10
Argentina anserina B	Poans07bG0231900	OG_1553	1257	426	402	-1523.71	-1513.48	67.0152	3	6.102e-06	0.000163243
Argentina anserina B	Poans05aG0181200	OG_1569	1023	951	708	-3047.51	-3041.84	7.39299	5	0.000758	0.0133388
Argentina anserina B	Poans03bG0080300	OG_1577	5325	5100	1893	-11837	-11732.7	76.0728	31	0	0
Argentina anserina B	Poans02aG0185300	OG_1587	948	540	360	-1411.57	-1393.02	52.8528	7	1.119e-09	5.55457e-08
Argentina anserina B	Poans06bG0254000	OG_1613	2502	1863	1050	-4891.43	-4886.38	153.656	0	0.001482	0.024334
Argentina anserina B	Poans02aG0166600	OG_1620	1131	1011	666	-2919.64	-2912.11	15.5228	2	0.0001036	0.00221862
Argentina anserina B	Poans07bG0157800	OG_1631	1218	849	537	-2229.17	-2209.01	49.4268	8	2.148e-10	1.19006e-08
Argentina anserina B	Poans04bG0216700	OG_1680	1467	1110	930	-4142.23	-4123.51	3.99516	47	9.415e-10	4.75596e-08
Argentina anserina B	Poans04bG0216100	OG_1682	1167	1023	627	-2566.62	-2560.01	4.60172	11	0.0002774	0.00537518
Argentina anserina B	Poans03bG0262500	OG_1718	3270	618	498	-2056.86	-2049.8	35.0096	2	0.0001704	0.00346756
Argentina anserina B	Poans04bG0181200	OG_1739	3390	648	474	-1879.72	-1850.81	34.3282	15	2.864e-14	3.56444e-12
Argentina anserina B	Poans04bG0221800	OG_1745	5994	2142	1125	-5666.51	-5639.29	51.1466	9	1.602e-13	1.73046e-11
Argentina anserina B	Poans04bG0135600	OG_1758	3111	201	195	-715.508	-706.896	999	7	3.32e-05	0.000772642
Argentina anserina B	Poans07bG0144300	OG_1760	681	288	195	-676.671	-669.409	119.97	1	0.0001383	0.00288966
Argentina anserina B	Poans07bG0109400	OG_1772	840	531	420	-1659.34	-1639.36	11.4781	20	2.617e-10	1.43601e-08
Argentina anserina B	Poans07bG0151600	OG_1777	2160	1377	1215	-6367.4	-6313.33	47.0738	32	0	0
Argentina anserina B	Poans05aG0300700	OG_1790	1434	486	339	-1276.33	-1270.52	36.0577	1	0.0006488	0.0116317
Argentina anserina B	Poans06bG0201100	OG_1791	558	231	231	-1025.58	-1005	42.6292	26	1.399e-10	8.11751e-09
Argentina anserina B	Poans04bG0189400	OG_1795	888	777	480	-1974.82	-1957.4	40.9451	10	3.575e-09	1.63299e-07
Argentina anserina B	Poans03bG0249800	OG_1802	537	345	279	-983.125	-974.747	13.1839	6	4.251e-05	0.00097089
Argentina anserina B	Poans05aG0228700	OG_1829	3825	1392	1101	-4366.87	-4361.48	999	0	0.001018	0.0173972
Argentina anserina B	Poans06bG0328800	OG_1847	654	564	396	-1537.91	-1530.98	21.2898	2	0.0001962	0.00393661
Argentina anserina B	Poans05aG0016300	OG_1868	2142	849	495	-2168.5	-2144.45	99.3297	7	4.048e-12	3.26406e-10
Argentina anserina B	Poans04bG0153800	OG_1910	2763	1248	1008	-5379.51	-5368.8	16.7558	2	3.683e-06	0.000102687
Argentina anserina B	Poans04bG0153900	OG_1910	2763	1248	1008	-5375.23	-5350.12	21.3089	11	1.377e-12	1.22539e-10
Argentina anserina B	Poans03bG0100600	OG_1952	2202	1545	693	-3570.38	-3561.03	44.8	2	1.523e-05	0.000373924
Argentina anserina B	Poans06bG0392200	OG_1957	834	135	132	-481.886	-476.286	64.9497	3	0.0008177	0.0142394
Argentina anserina B	Poans06bG0249000	OG_1961	2760	1152	597	-2723.84	-2710.98	55.9699	4	3.941e-07	1.26992e-05
Argentina anserina B	Poans05aG0100700	OG_1968	1518	1332	705	-3237.36	-3223.09	91.6094	4	9.219e-08	3.3334e-06
Argentina anserina B	Poans07bG0126800	OG_1986	1374	1101	732	-3069.93	-3052.18	129.856	3	2.55e-09	1.19662e-07
Argentina anserina B	Poans04bG0074700	OG_2130	1662	1317	804	-3805.86	-3784.32	153.347	5	5.26e-11	3.28511e-09
Argentina anserina B	Poans05aG0281000	OG_2134	780	450	324	-1256.51	-1226.32	72.4565	19	7.883e-15	1.06607e-12
Argentina anserina B	Poans07bG0141200	OG_2156	2076	312	306	-1795.85	-1788.2	13.4842	7	9.13e-05	0.0019799
Argentina anserina B	Poans04bG0207400	OG_2166	3162	1440	834	-4068.75	-4050.04	39.8621	6	9.545e-10	4.80749e-08
Argentina anserina B	Poans04bG0225200	OG_2174	1809	375	297	-1058.92	-1050.48	522.292	1	3.986e-05	0.000912794
Argentina anserina B	Poans02aG0041200	OG_2204	2214	564	324	-1276.27	-1271.38	6.27434	4	0.001764	0.0283307
Argentina anserina B	Poans03bG0088500	OG_2206	1611	921	579	-2568.85	-2561.58	22.1845	2	0.0001375	0.00287645
Argentina anserina B	Poans06bG0404600	OG_2260	1419	1056	615	-2527.7	-2507.23	26.1116	10	1.562e-10	8.91274e-09
Argentina anserina B	Poans05aG0250500	OG_2274	2460	1206	873	-3750.54	-3736.56	47.1444	4	1.248e-07	4.38331e-06
Argentina anserina B	Poans07bG0235800	OG_2275	624	381	303	-1051.7	-1040.58	5.35117	23	2.395e-06	6.89014e-05
Argentina anserina B	Poans07bG0029300	OG_2297	1059	366	345	-1329.17	-1320.59	12.0882	8	3.421e-05	0.000793996
Argentina anserina B	Poans05aG0160800	OG_2302	1404	1146	708	-3149.86	-3121.53	25.1143	14	5.163e-14	6.15795e-12
Argentina anserina B	Poans03bG0141000	OG_2337	1314	237	207	-822.857	-808.613	39.5837	8	9.421e-08	3.38506e-06
Argentina anserina B	Poans02aG0114100	OG_2354	1140	945	579	-2473.97	-2452.09	16.655	16	3.708e-11	2.42148e-09
Argentina anserina B	Poans06bG0305000	OG_2356	2649	945	597	-2782.64	-2763.81	39.5484	8	8.411e-10	4.28662e-08
Argentina anserina B	Poans02aG0275700	OG_2358	1758	1248	660	-2960.28	-2927.01	26.3834	18	3.331e-16	5.95937e-14
Argentina anserina B	Poans06bG0179900	OG_2362	1557	990	588	-2638.52	-2633.24	21.4199	2	0.001157	0.0194247
Argentina anserina B	Poans07bG0268200	OG_2372	1239	447	309	-1143.6	-1130.88	105.172	3	4.587e-07	1.46466e-05
Argentina anserina B	Poans05aG0089900	OG_2381	1326	786	549	-2498.43	-2484.18	38.5546	7	9.354e-08	3.3751e-06
Argentina anserina B	Poans04bG0075300	OG_2397	5700	5457	2109	-12915.7	-12911.2	10.3125	0	0.002671	0.0404893
Argentina anserina B	Poans03bG0326800	OG_2410	987	489	417	-1527.98	-1516.17	39.855	5	1.176e-06	3.53727e-05
Argentina anserina B	Poans07bG0099300	OG_2469	1512	1197	657	-3115.5	-3066.46	23.9182	30	0	0
Argentina anserina B	Poans03bG0101200	OG_2473	1134	714	510	-2019.38	-1995.83	17.7435	18	6.77e-12	5.16542e-10
Argentina anserina B	Poans01bG0231700	OG_2548	729	261	255	-1152.28	-1146.56	68.9849	1	0.0007182	0.0127237
Argentina anserina B	Poans05aG0115900	OG_2555	2772	54	54	-298.745	-292.228	999	11	0.0003057	0.00585982
Argentina anserina B	Poans06bG0143400	OG_2621	1293	990	636	-2755.77	-2733.72	35.4831	9	3.091e-11	2.04184e-09
Argentina anserina B	Poans04bG0014200	OG_2626	1875	1773	747	-4027.03	-4017.63	68.1449	3	1.449e-05	0.000357053
Argentina anserina B	Poans04bG0048200	OG_2659	2508	132	132	-683.185	-676.545	25.5293	4	0.0002683	0.00521273
Argentina anserina B	Poans07bG0095800	OG_2666	876	780	513	-2036.14	-2026.67	41.7224	1	1.341e-05	0.00033525
Argentina anserina B	Poans01bG0092400	OG_2671	1716	861	456	-1984.74	-1978.96	92.5483	1	0.0006763	0.0120743
Argentina anserina B	Poans01bG0147300	OG_2674	2163	555	399	-1555.59	-1534.29	22.0447	18	6.701e-11	4.08119e-09
Argentina anserina B	Poans07bG0252800	OG_2689	1818	1347	774	-3593.92	-3576.14	33.0831	7	2.452e-09	1.15695e-07
Argentina anserina B	Poans02aG0155800	OG_2694	840	789	546	-2234.76	-2203.08	88.5396	9	1.776e-15	2.82433e-13
Argentina anserina B	Poans01bG0207700	OG_2713	2448	1992	1215	-5433.89	-5418.01	54.6825	3	1.735e-08	7.01144e-07
Argentina anserina B	Poans01bG0205200	OG_2745	2250	282	234	-954.135	-946.435	19.3924	2	8.699e-05	0.0018936
Argentina anserina B	Poans06bG0098400	OG_2748	1407	543	396	-1540.93	-1521.77	15.0149	15	6.026e-10	3.15538e-08
Argentina anserina B	Poans02aG0143600	OG_2777	1917	810	438	-1774.62	-1767.97	83.3521	2	0.0002665	0.0051895
Argentina anserina B	Poans06bG0237100	OG_2795	4107	1533	1179	-5524.44	-5487.7	71.2	11	0	0
Argentina anserina B	Poans03bG0242200	OG_2799	1350	987	639	-2738.59	-2718.14	12.3031	12	1.609e-10	9.12032e-09
Argentina anserina B	Poans05aG0109600	OG_2802	1344	510	360	-1382.16	-1373.71	22.39	4	3.938e-05	0.000903006
Argentina anserina B	Poans01bG0176400	OG_2813	1425	1170	651	-2809.58	-2786.97	78.7209	5	1.762e-11	1.24536e-09
Argentina anserina B	Poans03bG0161800	OG_2822	1026	375	321	-1082.06	-1074.22	42.2859	2	7.497e-05	0.00164867
Argentina anserina B	Poans03bG0234500	OG_2869	1533	792	408	-1776.68	-1761.28	39.9528	6	2.847e-08	1.10627e-06
Argentina anserina B	Poans01bG0143900	OG_2896	2343	1110	684	-3163.71	-3158.31	41.2045	0	0.001013	0.017329
Argentina anserina B	Poans01bG0179700	OG_2957	1272	390	315	-1091.92	-1086.94	22.0998	2	0.001596	0.0258759
Argentina anserina B	Poans04bG0248300	OG_2958	1242	657	435	-1753.39	-1743.83	16.6919	7	1.221e-05	0.000307038
Argentina anserina B	Poans07bG0240900	OG_2993	1005	711	528	-2237.72	-2217.18	28.4142	11	1.454e-10	8.40823e-09
Argentina anserina B	Poans07bG0169400	OG_3031	2736	1794	864	-4409.32	-4379.25	137.064	8	8.882e-15	1.18254e-12
Argentina anserina B	Poans06bG0399800	OG_3048	1215	1131	633	-2907.27	-2881.92	192.699	4	1.074e-12	9.81168e-11
Argentina anserina B	Poans06bG0392700	OG_3073	19515	5061	3129	-16354	-16349.4	12.1618	0	0.002236	0.0348171
Argentina anserina B	Poans02aG0328800	OG_3092	1917	819	609	-2428.78	-2392.36	24.0713	23	0	0
Argentina anserina B	Poans05aG0292900	OG_3097	1020	525	354	-1334.82	-1319.63	72.2942	4	3.535e-08	1.3462e-06
Argentina anserina B	Poans06bG0351000	OG_3126	942	381	255	-894.206	-887.835	8.812	5	0.0003574	0.00676029
Argentina anserina B	Poans03bG0277200	OG_3165	909	675	447	-1788.31	-1768.79	31.4397	13	4.151e-10	2.22792e-08
Argentina anserina B	Poans01bG0079900	OG_3169	849	291	279	-1167.79	-1155.64	119.726	3	8.281e-07	2.53072e-05
Argentina anserina B	Poans03bG0174600	OG_3199	1455	306	249	-868.127	-856.416	51.3559	4	1.301e-06	3.8928e-05
Argentina anserina B	Poans05aG0003300	OG_3203	807	405	330	-1286.62	-1273.27	140.573	4	2.365e-07	7.91791e-06
Argentina anserina B	Poans02aG0128000	OG_3222	1683	1122	717	-3036.81	-2989.14	84.6985	15	0	0
Argentina anserina B	Poans06bG0008700	OG_3242	3792	768	537	-2349.25	-2321.9	18.3863	14	1.412e-13	1.53488e-11
Argentina anserina B	Poans06bG0083300	OG_3254	1020	903	510	-2106.26	-2098.52	16.4346	2	8.358e-05	0.00182865
Argentina anserina B	Poans01bG0358100	OG_3270	1305	486	405	-1709.08	-1696.12	33.2812	7	3.562e-07	1.15866e-05
Argentina anserina B	Poans02aG0020800	OG_3281	1434	492	429	-1766.88	-1751.54	16.2904	15	3.031e-08	1.17511e-06
Argentina anserina B	Poans07bG0044000	OG_3284	2310	1875	915	-4565.33	-4558.08	102.645	0	0.0001409	0.00293684
Argentina anserina B	Poans03bG0263000	OG_3295	1713	1443	783	-3733.58	-3726.6	62.6547	1	0.0001862	0.00375993
Argentina anserina B	Poans03bG0289200	OG_3320	1539	699	564	-2594.93	-2569.39	21.595	14	8.84e-13	8.29656e-11
Argentina anserina B	Poans03bG0351000	OG_3350	984	372	273	-1004.15	-995.554	337.246	7	3.382e-05	0.000786006
Argentina anserina B	Poans06bG0301400	OG_3379	1551	273	246	-858.589	-850.61	12.5243	7	6.472e-05	0.00143799
Argentina anserina B	Poans03bG0248100	OG_3394	1701	900	642	-2973.29	-2954.17	15.8599	13	6.26e-10	3.2482e-08
Argentina anserina B	Poans03bG0247700	OG_3398	1992	1554	681	-3541.56	-3536.21	99.8977	0	0.001068	0.0181613
Argentina anserina B	Poans02aG0192400	OG_3420	1704	1266	732	-3219.21	-3210.35	35.523	3	2.558e-05	0.000605981
Argentina anserina B	Poans02aG0270600	OG_3438	1167	1089	666	-2937.27	-2930.87	46.7287	1	0.0003432	0.00651322
Argentina anserina B	Poans05aG0179600	OG_3440	897	471	291	-1202.63	-1190.51	106.664	3	8.52e-07	2.59913e-05
Argentina anserina B	Poans02aG0296300	OG_3472	6849	3657	1692	-9372.78	-9344.78	79.5311	5	7.261e-14	8.42619e-12
Argentina anserina B	Poans06bG0330100	OG_3478	429	345	330	-1461.7	-1448.97	999	10	4.542e-07	1.45539e-05
Argentina anserina B	Poans05aG0133000	OG_3490	2487	1875	1161	-5570.53	-5556.56	24.4444	5	1.257e-07	4.39694e-06
Argentina anserina B	Poans06bG0256200	OG_3515	2664	1254	633	-2987.24	-2973.98	36.6702	5	2.604e-07	8.61728e-06
Argentina anserina B	Poans06bG0367900	OG_3520	1944	855	615	-2563.58	-2519.91	33.7014	23	0	0
Argentina anserina B	Poans06bG0104500	OG_3525	1317	1026	471	-2229.53	-2211.82	47.2476	5	2.66e-09	1.23809e-07
Argentina anserina B	Poans05aG0008200	OG_3546	2403	1215	627	-2918.26	-2897.73	30.5605	7	1.472e-10	8.48376e-09
Argentina anserina B	Poans05aG0024900	OG_3549	2763	315	300	-1652.9	-1634.4	74.7405	5	1.179e-09	5.81877e-08
Argentina anserina B	Poans02aG0144800	OG_3577	1689	918	534	-2370.25	-2357.35	133.281	3	3.783e-07	1.22591e-05
Argentina anserina B	Poans07bG0078800	OG_3606	5622	360	360	-2875.99	-2864.53	999	2	1.692e-06	4.98458e-05
Argentina anserina B	Poans03bG0154700	OG_3703	7446	576	564	-4976.55	-4956.3	17.1788	15	1.978e-10	1.09942e-08
Argentina anserina B	Poans06bG0016600	OG_3704	4608	4257	1167	-8360.96	-8330.28	118.522	6	4.774e-15	6.9486e-13
Argentina anserina B	Poans03bG0034200	OG_3713	1296	348	318	-1392.98	-1374.18	18.0683	15	8.671e-10	4.40605e-08
Argentina anserina B	Poans01bG0366000	OG_3756	1443	1008	627	-2757.46	-2750.58	73.64	1	0.0002075	0.00413435
Argentina anserina B	Poans06bG0201500	OG_3778	3348	882	507	-2156.64	-2143.83	11.334	10	4.161e-07	1.3383e-05
Argentina anserina B	Poans02aG0079800	OG_3788	4410	2862	2358	-12503.7	-12496.7	4.43272	3	0.0001911	0.00384776
Argentina anserina B	Poans02aG0066700	OG_3821	1176	861	543	-2249.48	-2238.22	17.1299	5	2.067e-06	6.01707e-05
Argentina anserina B	Poans02aG0162600	OG_3830	705	489	342	-1309.73	-1302.89	65.7267	8	0.0002159	0.0042868
Argentina anserina B	Poans01bG0071400	OG_3832	4911	2103	1206	-5937.65	-5892.03	209.753	12	0	0
Argentina anserina B	Poans05aG0029800	OG_3835	2319	651	363	-1556.28	-1546.68	21.6581	4	1.168e-05	0.000296313
Argentina anserina B	Poans07bG0077300	OG_3844	1197	621	447	-1713.14	-1703.47	121.055	2	1.096e-05	0.000280116
Argentina anserina B	Poans02aG0029300	OG_3845	1830	855	618	-2504.58	-2488.46	17.3556	9	1.362e-08	5.59626e-07
Argentina anserina B	Poans06bG0030400	OG_3907	1131	375	339	-1417.9	-1408.94	28.3084	2	2.311e-05	0.00055127
Argentina anserina B	Poans01bG0180500	OG_3916	1053	753	486	-1934.75	-1923.42	12.1867	8	1.933e-06	5.63655e-05
Argentina anserina B	Poans01bG0350600	OG_3957	2916	2055	1182	-5713.5	-5671.21	35.1239	16	0	0
Argentina anserina B	Poans05aG0075500	OG_3977	1341	1053	678	-2981.7	-2977.15	19.8083	3	0.002549	0.0390536
Argentina anserina B	Poans01bG0171900	OG_3989	2283	2085	1032	-5215.83	-5176.96	42.1725	13	0	0
Argentina anserina B	Poans06bG0224700	OG_3994	1635	891	618	-2932.89	-2925.69	47.9947	2	0.0001482	0.00305562
Argentina anserina B	Poans06bG0036800	OG_4019	1284	828	702	-3145.7	-3138.87	33.9176	3	0.000219	0.00433832
Argentina anserina B	Poans04bG0099800	OG_4043	1680	603	522	-2100.61	-2076.46	8.24255	29	3.66e-12	2.97917e-10
Argentina anserina B	Poans02aG0089400	OG_4056	2115	1740	1029	-5170	-5156.58	30.2255	3	2.215e-07	7.47399e-06
Argentina anserina B	Poans02aG0231700	OG_4073	1767	1071	687	-3008.68	-3000.95	29.1212	3	8.424e-05	0.00184074
Argentina anserina B	Poans06bG0018900	OG_4088	453	357	282	-1245.35	-1240.87	31.8258	2	0.002746	0.0414434
Argentina anserina B	Poans04bG0188100	OG_4093	1629	780	696	-3045.12	-3025.65	33.7291	8	4.341e-10	2.30826e-08
Argentina anserina B	Poans05aG0206300	OG_4104	4008	2742	1206	-6585.47	-6580.62	206.06	0	0.001849	0.029541
Argentina anserina B	Poans02aG0281000	OG_4108	2574	888	534	-2320.7	-2312.43	41.6494	3	4.768e-05	0.00107892
Argentina anserina B	Poans03bG0068100	OG_4114	2097	354	354	-2077.94	-2052.84	54.8209	18	1.39e-12	1.23058e-10
Argentina anserina B	Poans06bG0126500	OG_4117	1605	228	213	-805.26	-798.075	148.836	2	0.0001501	0.00308739
Argentina anserina B	Poans06bG0005000	OG_4118	2238	681	567	-2346.29	-2329.5	999	15	6.834e-09	2.96399e-07
Argentina anserina B	Poans04bG0239600	OG_4157	1743	1263	1080	-5725.49	-5679.56	43.552	20	0	0
Argentina anserina B	Poans04bG0261700	OG_4170	1446	1425	738	-3393.01	-3379.63	68.8205	3	2.317e-07	7.78757e-06
Argentina anserina B	Poans02aG0123700	OG_4212	660	456	396	-1556.45	-1548.19	42.3075	3	4.842e-05	0.00109279
Argentina anserina B	Poans02aG0157000	OG_4217	5349	825	594	-2520.06	-2512.48	74.9968	1	9.868e-05	0.00212651
Argentina anserina B	Poans01bG0024800	OG_4248	993	807	495	-1975.58	-1959.93	23.1267	9	2.214e-08	8.82261e-07
Argentina anserina B	Poans07bG0135200	OG_4261	1416	1236	801	-3577.45	-3561.52	25.1816	6	1.656e-08	6.75577e-07
Argentina anserina B	Poans01bG0003200	OG_4282	1293	660	552	-2807.26	-2802.33	20.0694	1	0.001698	0.0273832
Argentina anserina B	Poans04bG0280300	OG_4302	6123	1065	927	-4977.33	-4971.43	30.8071	2	0.000594	0.0107051
Argentina anserina B	Poans05aG0196300	OG_4367	1425	852	783	-3899.99	-3874.6	23.3897	13	1.028e-12	9.49242e-11
Argentina anserina B	Poans05aG0010600	OG_4373	1494	1059	807	-3435.91	-3411.56	28.8161	12	2.995e-12	2.47303e-10
Argentina anserina B	Poans06bG0406700	OG_4377	1113	459	312	-1075	-1067.36	39.9005	2	9.283e-05	0.00201054
Argentina anserina B	Poans03bG0027100	OG_4400	2280	1242	615	-2920.12	-2914.4	57.1406	2	0.0007186	0.0127237
Argentina anserina B	Poans06bG0283100	OG_4432	1818	978	657	-2882.09	-2869.84	31.7388	4	7.469e-07	2.29893e-05
Argentina anserina B	Poans01bG0093900	OG_4444	1749	1323	765	-3506.03	-3464.88	44.0399	15	0	0
Argentina anserina B	Poans07bG0248900	OG_4446	2379	1239	609	-2844.85	-2836	20.7371	4	2.587e-05	0.000612007
Argentina anserina B	Poans02aG0284200	OG_4453	438	258	201	-758.044	-749.403	28.9358	4	3.223e-05	0.00075313
Argentina anserina B	Poans06bG0190400	OG_4454	2817	261	237	-1061.99	-1053.22	86.0427	2	2.806e-05	0.000657477
Argentina anserina B	Poans06bG0171200	OG_4470	2826	1146	666	-2849.85	-2834.95	21.696	7	4.82e-08	1.81145e-06
Argentina anserina B	Poans04bG0073700	OG_4495	1998	711	525	-2173.37	-2139.4	16.6276	30	2.22e-16	4.05622e-14
Argentina anserina B	Poans04bG0069400	OG_4515	3579	1251	678	-3066.48	-3056.91	48.3676	1	1.215e-05	0.000305977
Argentina anserina B	Poans05aG0166500	OG_4536	1122	765	486	-1934.65	-1929.5	12.0995	4	0.00133	0.0220656
Argentina anserina B	Poans04bG0241000	OG_4543	1029	756	504	-2055.38	-2048.97	16.2462	3	0.0003415	0.00649531
Argentina anserina B	Poans04bG0055800	OG_4607	1284	219	219	-1769.46	-1764.54	7.15472	4	0.001711	0.027567
Argentina anserina B	Poans04bG0185500	OG_4631	4041	2511	1317	-6757.5	-6735.63	69.9297	7	3.75e-11	2.43963e-09
Argentina anserina B	Poans03bG0178000	OG_4655	1671	474	369	-1375.94	-1371.12	65.2447	0	0.001906	0.0303266
Argentina anserina B	Poans03bG0173300	OG_4660	558	426	333	-1165.04	-1156.47	15.2459	6	3.486e-05	0.00080799
Argentina anserina B	Poans01bG0364300	OG_4675	1221	255	252	-1323.01	-1300.31	69.9734	25	1.597e-11	1.13341e-09
Argentina anserina B	Poans03bG0220000	OG_4684	1629	888	471	-2162.63	-2153.05	26.0663	4	1.198e-05	0.000303029
Argentina anserina B	Poans03bG0309500	OG_4686	981	243	231	-978.487	-971.267	9.84363	11	0.0001447	0.00299064
Argentina anserina B	Poans03bG0169800	OG_4740	1326	375	360	-1601.11	-1596.11	96.9917	1	0.001558	0.0253799
Argentina anserina B	Poans01bG0191100	OG_4761	1521	1347	1062	-5173.94	-5165.05	20.4768	4	2.469e-05	0.000586516
Argentina anserina B	Poans07bG0242000	OG_4818	1827	987	588	-2556.75	-2548.46	26.7696	4	4.703e-05	0.00106562
Argentina anserina B	Poans04bG0017600	OG_4849	3279	891	711	-3290.07	-3275.44	25.5576	6	6.36e-08	2.34406e-06
Argentina anserina B	Poans06bG0151100	OG_4867	957	936	540	-2339.6	-2333.06	89.1603	1	0.0002979	0.00573591
Argentina anserina B	Poans05aG0116400	OG_4886	1170	552	399	-1597.56	-1566.04	57.8223	25	1.998e-15	3.14822e-13
Argentina anserina B	Poans06bG0230700	OG_4894	843	819	468	-1935.48	-1930.66	293.528	0	0.00189	0.03014
Argentina anserina B	Poans04bG0032400	OG_4900	1035	867	486	-2148.99	-2144.02	23.2484	1	0.001605	0.025981
Argentina anserina B	Poans03bG0190700	OG_4904	426	336	222	-831.711	-823.865	25.6497	4	7.457e-05	0.00164197
Argentina anserina B	Poans01bG0217100	OG_4975	4623	2709	1425	-7460.34	-7412.43	33.2578	22	0	0
Argentina anserina B	Poans04bG0029700	OG_4978	2604	1545	1086	-4753.92	-4740.35	26.372	4	1.899e-07	6.48416e-06
Argentina anserina B	Poans07bG0210100	OG_5054	696	222	207	-863.866	-847.266	65.5714	15	8.319e-09	3.51918e-07
Argentina anserina B	Poans05aG0080500	OG_5089	1506	678	525	-2095.15	-2072.42	76.8357	5	1.555e-11	1.10818e-09
Argentina anserina B	Poans06bG0095900	OG_5091	888	873	459	-1974.15	-1969.14	25.5086	2	0.001547	0.0252324
Argentina anserina B	Poans03bG0170000	OG_5104	654	582	441	-1850.05	-1829.68	10.5891	28	1.743e-10	9.71949e-09
Argentina anserina B	Poans05aG0088800	OG_5184	1362	981	639	-2913.44	-2888.66	20.5006	20	1.933e-12	1.66831e-10
Argentina anserina B	Poans06bG0305400	OG_5241	612	183	180	-1175.25	-1164.04	72.534	5	2.2e-06	6.3826e-05
Argentina anserina B	Poans02aG0207300	OG_5281	969	390	330	-1232.41	-1214.63	68.0353	11	2.481e-09	1.16743e-07
Argentina anserina B	Poans07bG0124800	OG_5297	1803	1059	645	-2662	-2654.92	60.3674	1	0.0001676	0.00341868
Argentina anserina B	Poans02aG0278500	OG_5304	1350	855	594	-2630.12	-2621.3	15.4616	5	2.684e-05	0.000632342
Argentina anserina B	Poans06bG0152600	OG_5347	822	582	423	-1670.26	-1657.72	46.9947	5	5.491e-07	1.73042e-05
Argentina anserina B	Poans06bG0311800	OG_5352	4080	3690	2100	-10813.1	-10798	33.4336	2	3.953e-08	1.49215e-06
Argentina anserina B	Poans03bG0109300	OG_5364	1053	687	498	-2200.36	-2182.88	25.977	11	3.363e-09	1.54851e-07
Argentina anserina B	Poans03bG0263800	OG_5383	1431	744	501	-2211.76	-2205.3	97.1646	1	0.0003265	0.00623764
Argentina anserina B	Poans06bG0052600	OG_5385	1140	828	459	-2009.54	-1981.41	43.3857	12	6.339e-14	7.45701e-12
Argentina anserina B	Poans06bG0254700	OG_5423	1983	459	390	-1515.51	-1504.89	7.49736	19	4.046e-06	0.0001119
Argentina anserina B	Poans05aG0041600	OG_5451	4422	1626	984	-4742.39	-4706.71	27.3525	20	0	0
Argentina anserina B	Poans05aG0066800	OG_5463	1746	975	588	-2450.51	-2445.41	42.782	1	0.00141	0.023263
Argentina anserina B	Poans06bG0220700	OG_5468	1443	1095	795	-3625.61	-3615.78	28.9859	3	9.233e-06	0.000240268
Argentina anserina B	Poans01bG0182100	OG_5537	2043	705	534	-2315.09	-2309.38	8.05078	3	0.0007236	0.012799
Argentina anserina B	Poans06bG0261400	OG_5540	1125	633	390	-1540.59	-1534.45	16.9899	4	0.0004565	0.00845781
Argentina anserina B	Poans05aG0210900	OG_5541	2367	840	633	-2636.82	-2613.01	44.0933	12	5.132e-12	3.97036e-10
Argentina anserina B	Poans02aG0198000	OG_5555	1932	813	477	-1950.12	-1939.27	31.7061	6	3.191e-06	8.99013e-05
Argentina anserina B	Poans02aG0114400	OG_5567	1212	237	216	-761.589	-756.146	27.8742	3	0.0009692	0.016646
Argentina anserina B	Poans05aG0135800	OG_5606	1797	753	495	-1966.23	-1953.51	63.2782	5	4.588e-07	1.46466e-05
Argentina anserina B	Poans07bG0181900	OG_5632	789	672	501	-1939.36	-1927.15	34.9781	5	7.781e-07	2.39067e-05
Argentina anserina B	Poans05aG0253100	OG_5636	945	594	456	-2135.4	-2129.89	69.4596	0	0.0008993	0.0155387
Argentina anserina B	Poans06bG0077800	OG_5642	1275	285	279	-1108.96	-1101.61	999	1	0.0001251	0.00262986
Argentina anserina B	Poans01bG0000800	OG_5646	2382	306	297	-1620.54	-1609.87	6.35872	16	3.852e-06	0.000106879
Argentina anserina B	Poans03bG0305700	OG_5734	795	714	465	-1776.23	-1762.49	60.0164	4	1.589e-07	5.48014e-06
Argentina anserina B	Poans03bG0064200	OG_5786	1446	855	594	-2641.06	-2633.92	99.9631	0	0.0001585	0.00324462
Argentina anserina B	Poans01bG0071100	OG_5801	669	351	264	-951.672	-946.038	15.9668	5	0.0007888	0.013796
Argentina anserina B	Poans02aG0146800	OG_5821	1080	216	204	-850.08	-837.412	13.1641	22	4.815e-07	1.52861e-05
Argentina anserina B	Poans01bG0094800	OG_5880	1890	1038	720	-3199.29	-3158.7	25.6502	25	0	0
Argentina anserina B	Poans04bG0009700	OG_5888	1263	459	348	-1357.9	-1337.08	163.751	15	1.094e-10	6.50154e-09
Argentina anserina B	Poans02aG0315200	OG_5935	960	636	585	-2514.45	-2503.84	32.5422	4	4.088e-06	0.000112699
Argentina anserina B	Poans06bG0285100	OG_5992	1290	1107	516	-2391.73	-2379.13	127.244	2	5.155e-07	1.63052e-05
Argentina anserina B	Poans01bG0032700	OG_6000	2508	2016	1110	-5324.45	-5305.8	25.6361	8	1.014e-09	5.06263e-08
Argentina anserina B	Poans06bG0315900	OG_6015	4221	771	663	-2853.05	-2848.49	37.6225	1	0.002525	0.0387511
Argentina anserina B	Poans06bG0382000	OG_6016	4062	3426	1476	-8214.89	-8208.34	1.49117	0	0.000296	0.00570572
Argentina anserina B	Poans05aG0161300	OG_6033	969	912	519	-2308	-2288.48	46.7545	9	4.138e-10	2.2279e-08
Argentina anserina B	Poans04bG0016300	OG_6057	927	645	468	-2013.21	-2006.09	40.1417	1	0.0001606	0.0032837
Argentina anserina B	Poans01bG0177600	OG_6073	2070	1278	693	-3156.29	-3150.72	85.781	1	0.000852	0.0147958
Argentina anserina B	Poans06bG0317000	OG_6081	3441	720	609	-2495.5	-2489.14	40.404	0	0.0003609	0.00681898
Argentina anserina B	Poans07bG0117100	OG_6086	1656	1557	840	-3981.05	-3970.45	15.4354	6	4.179e-06	0.000114839
Argentina anserina B	Poans01bG0104000	OG_6099	1125	342	327	-1709.4	-1695.55	30.3444	8	1.408e-07	4.89522e-06
Argentina anserina B	Poans06bG0025200	OG_6133	2688	1197	885	-4093.32	-4086.46	88.9112	1	0.0002123	0.00422509
Argentina anserina B	Poans06bG0278300	OG_6140	1743	1263	657	-3171.21	-3166.24	31.5124	0	0.001612	0.0260698
Argentina anserina B	Poans07bG0255100	OG_6151	1737	924	654	-2652.78	-2615.65	45.0055	16	0	0
Argentina anserina B	Poans05aG0039200	OG_6152	8298	3351	1929	-9777.18	-9772.76	35.2165	0	0.002963	0.0442432
Argentina anserina B	Poans03bG0201800	OG_6156	1461	771	480	-1998.76	-1989.79	19.3477	6	2.287e-05	0.000546303
Argentina anserina B	Poans04bG0217200	OG_6173	5766	2640	1062	-6237.16	-6232.17	24.6444	1	0.00159	0.0258112
Argentina anserina B	Poans03bG0163800	OG_6174	1563	1122	747	-3475.39	-3432.47	23.8278	24	0	0
Argentina anserina B	Poans06bG0037700	OG_6190	3738	2922	1557	-7807.8	-7762.83	104.701	11	0	0
Argentina anserina B	Poans06bG0009900	OG_6214	2472	2103	1404	-6639.13	-6602.08	47.5336	9	0	0
Argentina anserina B	Poans06bG0351600	OG_6220	1149	1110	591	-2563.22	-2552.53	87.2662	3	3.78e-06	0.000105051
Argentina anserina B	Poans06bG0070700	OG_6252	1602	852	522	-2202.41	-2188.42	21.6773	7	1.218e-07	4.28671e-06
Argentina anserina B	Poans06bG0370600	OG_6253	1839	120	120	-522.55	-511.49	24.4464	9	2.561e-06	7.33086e-05
Argentina anserina B	Poans07bG0242500	OG_6258	1863	1518	945	-4345.49	-4309.48	32.2055	16	0	0
Argentina anserina B	Poans05aG0168100	OG_6280	1707	330	261	-984.629	-967.843	56.6598	8	6.871e-09	2.96506e-07
Argentina anserina B	Poans03bG0135000	OG_6286	1164	1065	546	-2531.54	-2522.74	20.7514	4	2.741e-05	0.000643124
Argentina anserina B	Poans05aG0289100	OG_6298	3735	720	627	-2990.26	-2982.52	38.8894	3	8.287e-05	0.00181542
Argentina anserina B	Poans05aG0079300	OG_6304	777	471	339	-1247.76	-1235.47	25.5363	6	7.133e-07	2.21536e-05
Argentina anserina B	Poans06bG0239000	OG_6324	3204	2808	1305	-6778.86	-6768.82	92.4857	1	7.362e-06	0.000194527
Argentina anserina B	Poans06bG0324300	OG_6368	1818	384	294	-1091.55	-1084.28	17.0304	4	0.0001372	0.00287367
Argentina anserina B	Poans01bG0050300	OG_6387	1815	1119	735	-3221.87	-3196.02	32.3448	13	6.409e-13	6.28998e-11
Argentina anserina B	Poans01bG0186400	OG_6410	10929	1245	645	-3017.65	-2986.96	27.7446	16	4.774e-15	6.9486e-13
Argentina anserina B	Poans04bG0276700	OG_6455	699	567	468	-1659.47	-1648.91	11.5895	5	4.302e-06	0.000117467
Argentina anserina B	Poans07bG0151900	OG_6464	3084	2082	1005	-5166.47	-5152.44	259.272	1	1.173e-07	4.14532e-06
Argentina anserina B	Poans05aG0022400	OG_6478	1512	486	447	-1947.92	-1941.68	144.401	0	0.0004076	0.00761755
Argentina anserina B	Poans03bG0062500	OG_6485	2868	279	246	-976.109	-969.57	5.06033	12	0.0002988	0.0057468
Argentina anserina B	Poans01bG0059800	OG_6487	807	780	507	-1980.94	-1974.95	20.4261	3	0.0005401	0.00981974
Argentina anserina B	Poans05aG0311000	OG_6511	897	330	273	-997.048	-969.986	75.4328	13	1.882e-13	2.00766e-11
Argentina anserina B	Poans02aG0126700	OG_6513	1830	345	318	-1338.04	-1319.45	66.0831	9	1.073e-09	5.34167e-08
Argentina anserina B	Poans07bG0158900	OG_6517	1479	1095	702	-3081.64	-3026.94	30.2423	50	0	0
Argentina anserina B	Poans05aG0271800	OG_6528	2301	702	699	-4591.26	-4586.73	21.4089	0	0.0026	0.0395878
Argentina anserina B	Poans01bG0065900	OG_6560	2052	348	321	-1268.53	-1262.11	98.5876	1	0.0003421	0.00649952
Argentina anserina B	Poans07bG0159900	OG_6668	3072	1149	861	-4086.05	-4061.39	34.252	9	2.178e-12	1.83368e-10
Argentina anserina B	Poans01bG0133300	OG_6679	1182	696	492	-1929.74	-1918.65	242.8	1	2.48e-06	7.12274e-05
Argentina anserina B	Poans04bG0224500	OG_6732	1851	1395	1173	-5749.03	-5737.02	59.2153	3	9.508e-07	2.88516e-05
Argentina anserina B	Poans01bG0056500	OG_6738	1044	930	537	-2312.29	-2292.44	50.4023	5	2.949e-10	1.60791e-08
Argentina anserina B	Poans02aG0076900	OG_6742	3408	597	390	-1606.73	-1594.2	37.7889	7	5.582e-07	1.75588e-05
Argentina anserina B	Poans06bG0225200	OG_6761	450	240	237	-836.712	-825.858	46.5683	8	3.177e-06	8.9745e-05
Argentina anserina B	Poans07bG0066800	OG_6782	3672	1629	1113	-5078.59	-5040.15	22.317	20	0	0
Argentina anserina B	Poans05aG0286400	OG_6789	2520	702	447	-1833.08	-1825.73	60.5006	2	0.0001266	0.00265814
Argentina anserina B	Poans02aG0319200	OG_6881	1956	1494	726	-3544.62	-3537.42	57.5684	1	0.0001472	0.00303865
Argentina anserina B	Poans06bG0325600	OG_6902	642	306	297	-1275.26	-1248.6	75.2907	22	2.849e-13	2.96555e-11
Argentina anserina B	Poans07bG0201400	OG_6927	1698	1050	762	-3128.97	-3093.25	18.7646	21	0	0
Argentina anserina B	Poans07bG0130800	OG_6928	2025	1080	507	-2480.93	-2454.3	87.9664	11	2.913e-13	3.0139e-11
Argentina anserina B	Poans04bG0013300	OG_6955	420	219	174	-619.774	-614.083	33.9609	2	0.0007421	0.0130858
Argentina anserina B	Poans05aG0144100	OG_6988	1218	690	492	-1963.15	-1958.5	23.3296	2	0.002305	0.0357619
Argentina anserina B	Poans03bG0279800	OG_7005	2241	777	612	-2618.35	-2602.82	92.0934	2	2.493e-08	9.77563e-07
Argentina anserina B	Poans01bG0093700	OG_7035	1194	810	516	-2123.58	-2117.9	49.2568	3	0.0007508	0.0132256
Argentina anserina B	Poans02aG0170300	OG_7065	1524	813	453	-1895.93	-1888.9	299.577	1	0.0001779	0.0036031
Argentina anserina B	Poans03bG0117100	OG_7086	1578	501	357	-1342.18	-1312.57	51.3838	14	1.41e-14	1.82081e-12
Argentina anserina B	Poans06bG0138900	OG_7094	1167	918	546	-2499.2	-2476.41	44.1148	6	1.474e-11	1.05925e-09
Argentina anserina B	Poans04bG0000700	OG_7112	1815	588	399	-1538.81	-1533.05	36.5324	1	0.0006885	0.0122666
Argentina anserina B	Poans03bG0023800	OG_7115	2307	1347	738	-3319.89	-3303.98	63.1539	3	1.685e-08	6.84158e-07
Argentina anserina B	Poans03bG0232300	OG_7134	2031	768	573	-2656.82	-2652.1	4.33804	6	0.002124	0.0331935
Argentina anserina B	Poans05aG0135500	OG_7143	4659	3441	1776	-9512.01	-9430.76	52.7853	34	0	0
Argentina anserina B	Poans01bG0214400	OG_7168	2910	1563	843	-4018.31	-3987.17	56.9646	9	2.998e-15	4.5567e-13
Argentina anserina B	Poans06bG0293500	OG_7175	999	783	501	-2219.59	-2214.7	49.5326	0	0.00177	0.0283844
Argentina anserina B	Poans07bG0269400	OG_7222	2523	1086	660	-2954	-2940.51	26.8501	6	2.055e-07	6.97522e-06
Argentina anserina B	Poans04bG0068500	OG_7258	2049	738	468	-1944.31	-1919.44	29.3629	11	1.754e-12	1.52146e-10
Argentina anserina B	Poans07bG0072900	OG_7262	3753	2814	1332	-7390.57	-7373.64	22.7022	7	5.92e-09	2.58718e-07
Argentina anserina B	Poans07bG0206700	OG_7295	1743	1095	708	-3115.56	-3088.56	45.3246	13	2.015e-13	2.12317e-11
Argentina anserina B	Poans04bG0024500	OG_7314	1299	1221	717	-3360.01	-3350.82	12.2776	7	1.793e-05	0.000434954
Argentina anserina B	Poans01bG0048200	OG_7315	2826	600	504	-2152.5	-2107.01	21.485	26	0	0
Argentina anserina B	Poans03bG0263600	OG_7334	990	561	408	-1482.88	-1475.64	14.749	3	0.0001418	0.00294844
Argentina anserina B	Poans02aG0060500	OG_7338	1614	1578	1092	-5290.56	-5285.51	17.9689	2	0.001487	0.0243695
Argentina anserina B	Poans02aG0054300	OG_7345	1530	135	135	-572.845	-565.32	19.1249	7	0.0001046	0.00223724
Argentina anserina B	Poans06bG0241000	OG_7354	2268	1902	1095	-5397.52	-5392.52	60.6754	0	0.001559	0.0253799
Argentina anserina B	Poans03bG0348000	OG_7402	891	798	489	-1859.55	-1849.75	42.8787	3	9.525e-06	0.000247491
Argentina anserina B	Poans05aG0138100	OG_7447	1077	945	564	-2586.39	-2579.32	31.2556	2	0.0001699	0.00346149
Argentina anserina B	Poans02aG0297800	OG_7453	1149	909	540	-2455.43	-2450.72	85.4381	1	0.002152	0.0335396
Argentina anserina B	Poans06bG0249700	OG_7459	768	225	210	-1107.34	-1097.72	29.615	7	1.148e-05	0.000292102
Argentina anserina B	Poans06bG0148000	OG_7461	1011	696	486	-1942.03	-1927.33	33.6897	7	5.911e-08	2.19743e-06
Argentina anserina B	Poans06bG0345700	OG_7464	3528	1290	1035	-4979.22	-4974.45	15.3889	1	0.002	0.0315717
Argentina anserina B	Poans01bG0098900	OG_7467	2091	1434	774	-3754.83	-3735.69	17.0265	10	6.182e-10	3.21745e-08
Argentina anserina B	Poans07bG0137700	OG_7487	1407	282	255	-1050.02	-1030.83	52.1881	10	5.829e-10	3.06156e-08
Argentina anserina B	Poans03bG0014900	OG_7521	1338	1200	798	-3488.16	-3462.92	45.2891	7	1.204e-12	1.08265e-10
Argentina anserina B	Poans03bG0287300	OG_7525	1164	975	603	-2457.37	-2439.63	53.2804	6	2.575e-09	1.20178e-07
Argentina anserina B	Poans07bG0172800	OG_7541	915	411	273	-1015.48	-1008.53	22.966	5	0.0001918	0.00385734
Argentina anserina B	Poans05aG0210300	OG_7553	2802	1668	990	-4577.66	-4566.91	33.8098	4	3.544e-06	9.91339e-05
Argentina anserina B	Poans02aG0285100	OG_7565	981	843	543	-2146.09	-2141.67	68.6535	1	0.00296	0.0442432
Argentina anserina B	Poans02aG0000600	OG_7573	2718	1212	729	-3516.79	-3508.16	92.0458	0	3.247e-05	0.000757707
Argentina anserina B	Poans03bG0163300	OG_7620	423	282	207	-595.184	-583.004	159.411	3	7.991e-07	2.45081e-05
Argentina anserina B	Poans06bG0369600	OG_7626	1746	843	564	-2374.04	-2338.9	23.9599	16	0	0
Argentina anserina B	Poans03bG0226400	OG_7642	2145	1842	906	-4543.42	-4527.34	71.7435	3	1.42e-08	5.80679e-07
Argentina anserina B	Poans03bG0128000	OG_7648	3627	1839	1119	-5311.75	-5306.01	74.9442	1	0.0007046	0.0125145
Argentina anserina B	Poans02aG0093100	OG_7682	600	261	240	-900.7	-895.898	112.855	0	0.001943	0.0307284
Argentina anserina B	Poans05aG0175800	OG_7771	705	462	366	-1260.55	-1241.32	16.0395	13	5.581e-10	2.94934e-08
Argentina anserina B	Poans03bG0066400	OG_7777	1158	531	363	-1594.61	-1588.47	14.482	6	0.000457	0.00845795
Argentina anserina B	Poans01bG0059900	OG_7779	912	795	474	-1956.97	-1952.49	17.4603	2	0.002767	0.041687
Argentina anserina B	Poans07bG0095200	OG_7799	843	672	516	-2473.17	-2461.99	150.578	2	2.251e-06	6.50857e-05
Argentina anserina B	Poans01bG0357100	OG_7805	2541	234	234	-1755.91	-1745.85	19.3395	8	7.268e-06	0.000192636
Argentina anserina B	Poans04bG0273400	OG_7815	492	261	216	-787.657	-780.885	24.8819	4	0.0002331	0.00459116
Argentina anserina B	Poans05aG0149900	OG_7857	417	405	267	-999.062	-990.564	19.4971	4	3.748e-05	0.000862894
Argentina anserina B	Poans01bG0009100	OG_7929	1329	864	468	-2014.73	-1997.64	25.8462	7	5.007e-09	2.22786e-07
Argentina anserina B	Poans07bG0241300	OG_7942	4284	1050	900	-4252.31	-4247.38	149.246	0	0.001694	0.0273444
Argentina anserina B	Poans02aG0219100	OG_7955	570	297	264	-1003.41	-985.205	35.3725	23	1.606e-09	7.74805e-08
Argentina anserina B	Poans02aG0196000	OG_7963	1290	513	384	-1504.91	-1494.15	41.3577	5	3.501e-06	9.80908e-05
Argentina anserina B	Poans02aG0168100	OG_8015	3702	1059	606	-2699.01	-2687.85	29.1339	3	2.319e-06	6.68269e-05
Argentina anserina B	Poans05aG0153600	OG_8040	1845	1617	831	-4032.81	-3985.04	42.4434	18	0	0
Argentina anserina B	Poans01bG0354500	OG_8043	1644	1176	639	-2889.97	-2885.44	40.0012	0	0.002603	0.0395983
Argentina anserina B	Poans02aG0107400	OG_8045	594	360	267	-1014.8	-999.214	29.1134	6	2.359e-08	9.357e-07
Argentina anserina B	Poans07bG0129600	OG_8055	3255	864	552	-2347.89	-2324.78	19.8679	18	1.053e-11	7.63092e-10
Argentina anserina B	Poans04bG0202800	OG_8056	1212	1059	723	-3168.18	-3109.29	30.8678	36	0	0
Argentina anserina B	Poans04bG0269700	OG_8096	2772	1260	891	-3975.42	-3957.53	29.2399	7	2.197e-09	1.04525e-07
Argentina anserina B	Poans05aG0072000	OG_8173	672	408	360	-1474.75	-1458.51	33.9033	5	1.198e-08	4.95799e-07
Argentina anserina B	Poans05aG0211200	OG_8215	1254	945	552	-2338.07	-2320.85	58.1892	6	4.375e-09	1.96703e-07
Argentina anserina B	Poans06bG0124000	OG_8228	1386	375	297	-994.254	-987.006	14.8629	5	0.0001403	0.00292789
Argentina anserina B	Poans03bG0179200	OG_8245	1620	1530	963	-4417.71	-4410.14	24.1785	1	0.0001002	0.00215117
Argentina anserina B	Poans05aG0313100	OG_8271	894	660	501	-2102.4	-2072.5	30.8696	17	1.044e-14	1.37929e-12
Argentina anserina B	Poans02aG0085400	OG_8297	2118	918	798	-3879.9	-3856.7	62.4576	6	9.683e-12	7.07683e-10
Argentina anserina B	Poans05aG0215500	OG_8352	420	315	291	-1055.67	-1038.17	88.9285	5	3.28e-09	1.51435e-07
Argentina anserina B	Poans02aG0240300	OG_8357	2607	444	351	-1342.05	-1334.42	51.294	3	9.359e-05	0.0020219
Argentina anserina B	Poans02aG0277200	OG_8381	2490	684	648	-3238.44	-3230.68	27.6008	4	8.182e-05	0.00179471
Argentina anserina B	Poans07bG0159300	OG_8417	2205	1410	729	-3640.91	-3609.83	55.7796	10	3.109e-15	4.68395e-13
Argentina anserina B	Poans05aG0028600	OG_8426	600	534	342	-1279.9	-1266.14	39.2356	6	1.539e-07	5.31837e-06
Argentina anserina B	Poans01bG0094000	OG_8456	921	606	483	-1823.17	-1795.64	15.1888	34	1.167e-13	1.27664e-11
Argentina anserina B	Poans03bG0102100	OG_8463	1224	249	231	-815.723	-797.892	19.4246	17	2.348e-09	1.114e-07
Argentina anserina B	Poans03bG0331200	OG_8470	2961	1860	996	-4863.98	-4807.76	45.6533	24	0	0
Argentina anserina B	Poans07bG0054400	OG_8483	1236	645	459	-1870.7	-1839.35	40.0089	21	2.442e-15	3.74476e-13
Argentina anserina B	Poans01bG0155400	OG_8505	1506	411	381	-1900.73	-1888.48	8.20942	15	7.414e-07	2.28609e-05
Argentina anserina B	Poans03bG0261500	OG_8508	1716	1473	780	-3678.4	-3660.99	35.7475	4	3.627e-09	1.64363e-07
Argentina anserina B	Poans01bG0049200	OG_8568	1809	168	147	-478.882	-473.343	32.0696	2	0.0008734	0.0151369
Argentina anserina B	Poans03bG0283400	OG_8586	1032	588	450	-1869.79	-1850.58	34.9824	10	5.686e-10	2.99562e-08
Argentina anserina B	Poans03bG0188100	OG_8588	1782	1263	612	-2906.86	-2900.69	39.2661	1	0.0004434	0.00824177
Argentina anserina B	Poans04bG0216500	OG_8600	1527	1260	603	-3035.96	-3024.25	17.0796	5	1.3e-06	3.8928e-05
Argentina anserina B	Poans04bG0114800	OG_8614	1359	993	699	-3011.53	-2985.75	16.8835	19	6.924e-13	6.7568e-11
Argentina anserina B	Poans04bG0231200	OG_8650	549	249	162	-509.295	-504.887	999	1	0.002987	0.0445328
Argentina anserina B	Poans06bG0327800	OG_8699	2103	1605	1059	-4954.99	-4950.45	94.5021	0	0.002597	0.0395772
Argentina anserina B	Poans02aG0197100	OG_8717	1575	1560	681	-3450.72	-3446.26	35.3541	2	0.002817	0.042366
Argentina anserina B	Poans05aG0054000	OG_8731	1407	318	231	-712.794	-705.326	28.9718	4	0.0001113	0.00237168
Argentina anserina B	Poans07bG0212600	OG_8754	1755	1188	705	-3193.55	-3165.65	149.672	8	7.971e-14	9.12679e-12
Argentina anserina B	Poans06bG0008500	OG_8816	2364	414	327	-1179.85	-1164.28	29.5183	5	2.408e-08	9.50745e-07
Argentina anserina B	Poans04bG0092800	OG_8835	1266	51	51	-254.439	-247.991	101.953	3	0.0003294	0.00628605
Argentina anserina B	Poans01bG0240000	OG_8836	2916	2565	1113	-6063.17	-6049.64	33.7699	4	1.979e-07	6.73056e-06
Argentina anserina B	Poans06bG0116300	OG_8849	456	180	159	-608.458	-595.997	180.511	22	5.974e-07	1.87233e-05
Argentina anserina B	Poans06bG0069800	OG_8889	771	243	219	-950.046	-944.897	57.0759	1	0.001331	0.0220656
Argentina anserina B	Poans05aG0010700	OG_8904	1335	807	630	-2710.78	-2686.82	12.6966	23	4.416e-12	3.51133e-10
Argentina anserina B	Poans03bG0012500	OG_8911	1029	807	537	-2365.01	-2348.69	36.9397	5	1.11e-08	4.62725e-07
Argentina anserina B	Poans06bG0246600	OG_8941	5616	3060	1410	-7804.75	-7770.42	59.4696	11	1.11e-16	2.0722e-14
Argentina anserina B	Poans04bG0149700	OG_8942	1731	1461	738	-3523.95	-3498.64	81.1534	6	1.129e-12	1.02596e-10
Argentina anserina B	Poans05aG0221700	OG_8961	1437	789	666	-3181.35	-3125.97	103.485	23	0	0
Argentina anserina B	Poans06bG0021100	OG_9016	561	312	228	-737.359	-714.868	232.516	15	1.987e-11	1.38165e-09
Argentina anserina B	Poans06bG0415200	OG_9027	750	627	345	-1349.14	-1327.68	94.5545	6	5.742e-11	3.52394e-09
Argentina anserina B	Poans06bG0411600	OG_9042	657	495	342	-1260.05	-1254.52	28.5346	3	0.0008753	0.0151545
Argentina anserina B	Poans05aG0311800	OG_9055	1800	1437	744	-3584.44	-3579.54	112.63	1	0.001737	0.0279335
Argentina anserina B	Poans07bG0034400	OG_9059	1047	963	522	-2303.17	-2298.43	56.8645	1	0.002077	0.0325479
Argentina anserina B	Poans02aG0008900	OG_9067	1494	1239	519	-2578.32	-2556.58	53.4027	6	4.263e-11	2.72182e-09
Argentina anserina B	Poans01bG0170500	OG_9085	3420	1011	618	-2661.73	-2639.22	12.4731	18	1.96e-11	1.36841e-09
Argentina anserina B	Poans04bG0244100	OG_9100	1887	876	534	-2352.76	-2345.36	41.2939	2	0.0001192	0.00251198
Argentina anserina B	Poans05aG0037000	OG_9102	1791	129	129	-645.271	-637.131	74.159	3	5.463e-05	0.0012249
Argentina anserina B	Poans03bG0069600	OG_9117	834	729	510	-2083.79	-2049.87	52.8377	11	2.22e-16	4.05622e-14
Argentina anserina B	Poans01bG0016700	OG_9121	894	873	489	-2103.17	-2098.4	122.156	0	0.002017	0.0317525
Argentina anserina B	Poans07bG0208300	OG_9155	1158	1011	567	-2565.58	-2561.01	131.019	1	0.002517	0.0386668
Argentina anserina B	Poans03bG0118500	OG_9167	852	585	417	-1544.35	-1538.19	10.5057	1	0.0004457	0.00826663
Argentina anserina B	Poans03bG0067000	OG_9174	2226	585	429	-1711.58	-1702.4	353.656	1	1.83e-05	0.000441436
Argentina anserina B	Poans02aG0160100	OG_9213	570	231	228	-1660.07	-1654.87	121.117	3	0.001257	0.0209805
Argentina anserina B	Poans06bG0311600	OG_9257	1212	129	129	-636.87	-630.531	58.1017	4	0.0003703	0.00697358
Argentina anserina B	Poans06bG0326500	OG_9265	1782	555	354	-1416.38	-1400.6	22.3763	12	1.93e-08	7.7448e-07
Argentina anserina B	Poans06bG0405000	OG_9292	2070	678	486	-1890.05	-1867.8	19.316	14	2.545e-11	1.72088e-09
Argentina anserina B	Poans01bG0224100	OG_9314	2529	1260	948	-4239.92	-4220.33	15.1745	7	3.869e-10	2.09622e-08
Argentina anserina B	Poans03bG0162300	OG_9328	438	282	228	-806.445	-800.365	7.34223	22	0.0004885	0.00898286
Argentina anserina B	Poans02aG0308300	OG_9330	2316	1422	930	-4421.32	-4363.87	43.3228	23	0	0
Argentina anserina B	Poans01bG0210600	OG_9334	1656	924	744	-3190.77	-3160.36	11.5908	28	6.217e-15	8.68105e-13
Argentina anserina B	Poans01bG0211100	OG_9338	1077	336	246	-818.371	-805.366	25.0417	7	3.396e-07	1.10886e-05
Argentina anserina B	Poans02aG0343300	OG_9347	1674	378	285	-984.361	-976.837	22.5025	5	0.0001049	0.00224087
Argentina anserina B	Poans07bG0042000	OG_9349	1152	159	156	-640.849	-633.179	25.328	3	8.985e-05	0.00195091
Argentina anserina B	Poans05aG0077800	OG_9352	1359	1140	582	-2633.44	-2620.37	17.1889	6	3.172e-07	1.04166e-05
Argentina anserina B	Poans06bG0050900	OG_9355	921	90	90	-782.32	-775.223	999	1	0.0001649	0.00336761
Argentina anserina B	Poans07bG0110100	OG_9356	7758	417	411	-1738.3	-1697.5	36.8131	22	0	0
Argentina anserina B	Poans07bG0112100	OG_9363	1035	231	207	-876.821	-870.744	56.3737	3	0.0004898	0.00899713
Argentina anserina B	Poans02aG0117700	OG_9372	2172	969	684	-3387.27	-3363.77	11.4624	20	7.099e-12	5.37116e-10
Argentina anserina B	Poans02aG0070000	OG_9380	2241	1746	1176	-5384.75	-5379.67	34.0217	1	0.00144	0.0236897
Argentina anserina B	Poans01bG0356700	OG_9425	1494	486	384	-1390.65	-1367.33	52.7266	9	8.573e-12	6.29236e-10
Argentina anserina B	Poans02aG0183700	OG_9433	3567	3201	1245	-7306.9	-7298.9	184.187	0	6.339e-05	0.00141026
Argentina anserina B	Poans03bG0267600	OG_9444	969	702	573	-2620.54	-2594.67	18.3794	14	6.32e-13	6.27434e-11
Argentina anserina B	Poans04bG0199100	OG_9468	1359	783	729	-3799.85	-3779.45	53.9015	15	1.68e-10	9.42941e-09
Argentina anserina B	Poans03bG0031200	OG_9483	984	654	417	-1652.7	-1634.79	31.0236	8	2.18e-09	1.04004e-07
Argentina anserina B	Poans06bG0059600	OG_9502	651	651	441	-1726.91	-1721.46	85.4543	1	0.0009649	0.0165887
Argentina anserina B	Poans06bG0152700	OG_9510	1383	1065	642	-2858.02	-2850.57	11.6962	5	0.0001137	0.00241086
Argentina anserina B	Poans07bG0094300	OG_9556	1590	780	561	-2369.19	-2359.77	260.537	2	1.415e-05	0.000351702
Argentina anserina B	Poans06bG0094600	OG_9583	1170	387	315	-1148.87	-1120.31	96.4969	12	4.119e-14	4.98196e-12
Argentina anserina B	Poans02aG0065800	OG_9611	1200	843	657	-2536.16	-2527.17	5.045	15	2.21e-05	0.000528645
Argentina anserina B	Poans04bG0235600	OG_9617	1926	1758	699	-3692.01	-3678.82	28.9917	4	2.799e-07	9.20935e-06
Argentina anserina B	Poans03bG0192300	OG_9648	1551	780	528	-2194.44	-2187.06	23.2336	3	0.0001224	0.00257625
Argentina anserina B	Poans06bG0352400	OG_9660	1386	1113	630	-2695.3	-2688.52	58.1521	1	0.0002302	0.0045497
Argentina anserina B	Poans01bG0002300	OG_9671	1113	966	456	-2047.83	-2027.35	107.258	7	1.553e-10	8.89092e-09
Argentina anserina B	Poans05aG0211600	OG_9700	2838	222	168	-596.236	-578.033	84.6069	13	1.603e-09	7.74805e-08
Argentina anserina B	Poans01bG0133100	OG_9740	777	189	189	-1454.34	-1449.67	6.2472	5	0.002251	0.0349873
Argentina anserina B	Poans02aG0275800	OG_9760	1617	1275	1113	-5293.87	-5288.21	2.33621	14	0.0007643	0.0134084
Argentina anserina B	Poans07bG0199600	OG_9772	1128	393	336	-1297.75	-1281.01	26.9848	10	7.217e-09	3.09107e-07
Argentina anserina B	Poans04bG0246800	OG_9779	1272	1122	735	-3286.12	-3266.13	32.631	7	2.581e-10	1.42079e-08
Argentina anserina B	Poans06bG0361100	OG_9812	1491	663	531	-2108.1	-2101.77	89.9209	1	0.0003736	0.00702033
Argentina anserina B	Poans01bG0116400	OG_9858	1887	762	534	-2127.42	-2093.24	30.7915	21	1.11e-16	2.0722e-14
Argentina anserina B	Poans03bG0190200	OG_9877	1737	1437	870	-3944.7	-3921.94	35.7356	9	1.516e-11	1.08489e-09
Argentina anserina B	Poans03bG0164500	OG_9879	2457	1476	807	-4012.44	-3979.57	55.3483	10	5.551e-16	9.63014e-14
Argentina anserina B	Poans07bG0139700	OG_9893	1056	711	501	-2122.53	-2070.42	41.7716	35	0	0
Argentina anserina B	Poans06bG0138600	OG_9902	1080	654	423	-1721.43	-1699.9	16.2261	17	5.287e-11	3.29001e-09
Argentina anserina B	Poans01bG0076400	OG_9914	3174	3153	1263	-7088	-7083.4	77.2575	1	0.002416	0.0372485
Argentina anserina B	Poans06bG0204200	OG_9924	969	861	441	-1920.34	-1909.8	83.9483	3	4.434e-06	0.000120497
Argentina anserina B	Poans03bG0072800	OG_9956	1266	777	522	-2281.82	-2275.14	29.2418	2	0.0002566	0.0050252
Argentina anserina B	Poans02aG0167800	OG_9957	780	645	429	-1731.53	-1726.71	296.325	0	0.001909	0.0303303
Argentina anserina B	Poans06bG0377200	OG_9961	465	390	360	-1718.3	-1701.26	15.2664	21	5.291e-09	2.34209e-07
Argentina anserina B	Poans03bG0065500	OG_9993	1065	339	324	-1501.02	-1494.36	5.48976	7	0.0002633	0.00513301
Argentina anserina B	Poans01bG0154900	OG_10009	2247	951	606	-2617.28	-2606.25	82.6082	3	2.64e-06	7.53189e-05
Argentina anserina B	Poans02aG0257600	OG_10016	3690	1167	597	-2663.09	-2656.17	49.4436	1	0.0001982	0.00396285
Argentina anserina B	Poans04bG0125100	OG_10052	2466	1824	1113	-5436.11	-5419.49	69.5764	4	8.129e-09	3.4473e-07
Argentina anserina B	Poans07bG0122800	OG_10080	1662	1536	900	-3993.69	-3988.44	81.9305	1	0.001189	0.0199036
Argentina anserina B	Poans02aG0160200	OG_10094	579	405	372	-2171.54	-2150.08	14.6562	20	5.745e-11	3.52394e-09
Argentina anserina B	Poans03bG0149200	OG_10130	747	681	453	-1720.31	-1709.46	13.457	6	3.193e-06	8.99013e-05
Argentina anserina B	Poans04bG0124700	OG_10132	4005	3627	1665	-8801.95	-8782.68	74.5419	4	5.37e-10	2.8466e-08
Argentina anserina B	Poans02aG0037000	OG_10157	1506	735	585	-2533.19	-2524.72	13.1555	6	3.862e-05	0.000886763
Argentina anserina B	Poans04bG0047000	OG_10181	2136	1179	777	-3388.15	-3367.55	46.2364	7	1.373e-10	7.99365e-09
Argentina anserina B	Poans01bG0096800	OG_10207	3507	2811	1737	-8657.15	-8650.6	41.9439	1	0.0002953	0.00570504
Argentina anserina B	Poans03bG0060900	OG_10208	912	828	534	-2277.5	-2255.22	37.0495	9	2.472e-11	1.67813e-09
Argentina anserina B	Poans03bG0151500	OG_10209	1263	777	525	-2241.79	-2205.38	19.6979	30	0	0
Argentina anserina B	Poans07bG0169700	OG_10253	756	219	195	-682.343	-674.772	12.454	6	9.969e-05	0.0021429
Argentina anserina B	Poans04bG0223700	OG_10278	2484	591	450	-1788.84	-1782.81	15.3615	1	0.000516	0.00941796
Argentina anserina B	Poans05aG0063600	OG_10295	855	705	579	-2124.1	-2105	6.58111	63	6.368e-10	3.29429e-08
Argentina anserina B	Poans07bG0114100	OG_10301	1110	276	246	-905.494	-895.585	75.5393	3	8.517e-06	0.000221972
Argentina anserina B	Poans04bG0027200	OG_10311	2316	1209	759	-3492.97	-3487.83	32.9579	2	0.001336	0.0221271
Argentina anserina B	Poans04bG0043900	OG_10325	2976	2472	1209	-6134.44	-6122.64	41.7057	3	1.189e-06	3.57012e-05
Argentina anserina B	Poans04bG0199600	OG_10336	873	615	501	-2071.89	-2066.59	78.6746	0	0.001121	0.0189313
Argentina anserina B	Poans06bG0154300	OG_10374	2382	522	318	-1322.48	-1317.36	17.3384	3	0.001384	0.022856
Argentina anserina B	Poans06bG0198300	OG_10391	5073	3270	1548	-8134.75	-8128.87	15.5576	2	0.000602	0.0108379
Argentina anserina B	Poans02aG0251200	OG_10405	3078	522	453	-1802.13	-1774.39	30.7586	18	9.448e-14	1.07463e-11
Argentina anserina B	Poans01bG0193700	OG_10406	3270	1176	810	-3756.01	-3740.86	60.9191	2	3.72e-08	1.41352e-06
Argentina anserina B	Poans01bG0205600	OG_10417	912	435	414	-2566.65	-2551.07	23.8893	10	2.374e-08	9.3948e-07
Argentina anserina B	Poans01bG0206300	OG_10417	912	435	414	-2565.58	-2560.85	17.3716	3	0.002095	0.0327701
Argentina anserina B	Poans05aG0222100	OG_10428	3015	1719	825	-4211.85	-4203.29	53.7257	1	3.527e-05	0.000815292
Argentina anserina B	Poans05aG0184800	OG_10437	765	597	438	-1683.51	-1678.91	24.4856	2	0.002422	0.0373075
Argentina anserina B	Poans02aG0202200	OG_10480	786	126	126	-565.246	-555.23	136.412	6	7.615e-06	0.000200287
Argentina anserina B	Poans03bG0151000	OG_10484	1482	1143	537	-2695.67	-2679.24	105.271	4	9.874e-09	4.15652e-07
Argentina anserina B	Poans05aG0253000	OG_10502	1974	984	693	-2968.53	-2963.71	64.21	0	0.001899	0.0302554
Argentina anserina B	Poans06bG0083200	OG_10517	927	318	279	-1058.86	-1048.81	19.8393	5	7.312e-06	0.000193503
Argentina anserina B	Poans04bG0209900	OG_10532	2412	876	576	-2620.93	-2610.34	17.5158	6	4.186e-06	0.000114848
Argentina anserina B	Poans05aG0204900	OG_10532	2412	876	576	-2622.09	-2612.67	34.3838	2	1.426e-05	0.000353124
Argentina anserina B	Poans02aG0056200	OG_10542	3429	1764	1071	-4935.18	-4926.55	36.4297	3	3.256e-05	0.000758776
Argentina anserina B	Poans07bG0121600	OG_10578	2682	2616	1152	-6283.71	-6278.01	177.87	0	0.0007337	0.0129643
Argentina anserina B	Poans06bG0236500	OG_10587	657	219	201	-754.738	-750.379	5.23133	5	0.003153	0.0469668
Argentina anserina B	Poans02aG0048500	OG_10625	1575	1038	759	-3370.25	-3319.58	25.1943	36	0	0
Argentina anserina B	Poans02aG0337700	OG_10635	1077	996	717	-2939.79	-2929.25	120.628	2	4.413e-06	0.000120116
Argentina anserina B	Poans01bG0140900	OG_10652	1686	552	441	-1743.94	-1727.04	15.9377	12	6.085e-09	2.65254e-07
Argentina anserina B	Poans02aG0048700	OG_10659	1092	924	465	-2006.99	-2001.29	66.3089	1	0.0007365	0.0130004
Argentina anserina B	Poans06bG0307400	OG_10661	567	216	201	-1001.2	-991.555	28.0869	4	1.126e-05	0.000287356
Argentina anserina B	Poans03bG0027700	OG_10669	1593	426	372	-1769.35	-1757.87	26.0654	6	1.641e-06	4.84264e-05
Argentina anserina B	Poans06bG0199800	OG_10677	2745	1065	600	-2691.74	-2651.92	36.7252	17	0	0
Argentina anserina B	Poans05aG0082800	OG_10719	1890	546	420	-1581.25	-1574.95	7.49041	8	0.000387	0.00726418
Argentina anserina B	Poans03bG0067700	OG_10755	3480	1203	708	-3174.56	-3157.13	35.1992	4	3.531e-09	1.6172e-07
Argentina anserina B	Poans06bG0226700	OG_10796	1488	738	417	-1727.73	-1722.44	60.2422	0	0.001146	0.0192589
Argentina anserina B	Poans05aG0011100	OG_10809	564	534	300	-1181.31	-1176.09	73.1288	1	0.001231	0.0205866
Argentina anserina B	Poans02aG0310900	OG_10820	1920	1341	765	-3610.33	-3604.37	85.5535	1	0.0005572	0.0100948
Argentina anserina B	Poans02aG0275500	OG_10828	1236	1053	552	-2591.38	-2585.41	38.3147	0	0.0005503	0.00998036
Argentina anserina B	Poans06bG0299300	OG_10832	1935	666	603	-2571.55	-2564.84	18.094	3	0.0002515	0.00493095
Argentina anserina B	Poans06bG0002500	OG_10850	1503	1077	558	-2589.37	-2544.62	28.4958	26	0	0
Argentina anserina B	Poans04bG0224600	OG_10889	3834	1212	771	-3475.37	-3447.17	27.4709	15	5.895e-14	6.98253e-12
Argentina anserina B	Poans05aG0017400	OG_10930	2232	1227	789	-3513.66	-3488.26	110.275	5	1.017e-12	9.44161e-11
Argentina anserina B	Poans04bG0002300	OG_10952	3639	3138	1272	-7354.64	-7331.09	163.371	3	6.797e-12	5.16542e-10
Argentina anserina B	Poans06bG0402700	OG_10960	666	603	384	-1520.23	-1505.83	29.2139	6	8.028e-08	2.92741e-06
Argentina anserina B	Poans02aG0153100	OG_10967	2598	1593	975	-4560.11	-4533.88	39.1174	10	4.371e-13	4.44213e-11
Argentina anserina B	Poans03bG0177200	OG_11005	753	684	489	-2104.92	-2094.76	65.0541	2	6.556e-06	0.000174573
Argentina anserina B	Poans02aG0259000	OG_11011	1356	1098	630	-2739.11	-2731.53	30.8121	1	9.901e-05	0.00213095
Argentina anserina B	Poans03bG0176700	OG_11014	1281	384	378	-2115.78	-2105.51	26.4164	4	5.826e-06	0.000156102
Argentina anserina B	Poans02aG0046300	OG_11027	927	456	312	-1163.58	-1158.39	10.8835	2	0.00127	0.0211564
Argentina anserina B	Poans05aG0027800	OG_11036	3825	1479	819	-4001.45	-3987.65	167.432	2	1.477e-07	5.12474e-06
Argentina anserina B	Poans04bG0128700	OG_11045	3993	2724	1095	-6116.85	-6110.31	46.196	0	0.0002959	0.00570572
Argentina anserina B	Poans06bG0013800	OG_11073	1770	1632	603	-3265.25	-3255.54	72.8338	3	1.052e-05	0.000270076
Argentina anserina B	Poans02aG0023700	OG_11097	1041	432	384	-1854.05	-1844.37	10.5767	9	1.081e-05	0.000276694
Argentina anserina B	Poans02aG0343200	OG_11132	1977	1401	768	-3579.85	-3555.82	31.0519	12	4.112e-12	3.30017e-10
Argentina anserina B	Poans01bG0017700	OG_11156	1956	708	636	-3149.34	-3117.23	80.6838	12	1.11e-15	1.79851e-13
Argentina anserina B	Poans06bG0144000	OG_11167	2610	27	27	-123.277	-128.052	1.02954	0	0.001998	0.0315691
Argentina anserina B	Poans06bG0175200	OG_11192	2613	1686	969	-4573.54	-4552.77	27.7094	11	1.147e-10	6.76967e-09
Argentina anserina B	Poans02aG0204200	OG_11204	2943	2193	1110	-5573.9	-5562.73	12.0953	6	2.29e-06	6.61021e-05
Argentina anserina B	Poans04bG0032700	OG_11206	1752	1101	537	-2486.61	-2482.12	70.0645	0	0.002721	0.0411384
Argentina anserina B	Poans05aG0004100	OG_11231	2472	2187	1263	-6178.06	-6165.51	51.0288	6	5.443e-07	1.71845e-05
Argentina anserina B	Poans03bG0037500	OG_11232	2892	1425	732	-3412.36	-3400.67	31.0434	5	1.328e-06	3.96668e-05
Argentina anserina B	Poans06bG0400000	OG_11233	1725	1341	678	-3253.27	-3243.82	145.255	0	1.372e-05	0.000341509
Argentina anserina B	Poans05aG0005700	OG_11236	3834	3531	1197	-7553.4	-7541.29	11.6933	2	8.613e-07	2.6182e-05
Argentina anserina B	Poans05aG0290100	OG_11300	1740	1032	669	-2851.93	-2838.37	29.4902	6	1.907e-07	6.49856e-06
Argentina anserina B	Poans04bG0285900	OG_11315	1320	1095	711	-3353.35	-3316.21	29.5345	20	0	0
Argentina anserina B	Poans05aG0003700	OG_11319	1344	1020	594	-2831.4	-2826.89	51.4862	1	0.002677	0.0405445
Argentina anserina B	Poans07bG0173600	OG_11345	1539	627	456	-1803.79	-1797.89	4.34705	12	0.0005923	0.0106857
Argentina anserina B	Poans06bG0297200	OG_11350	2484	1479	696	-3224.99	-3220.66	11.7612	3	0.003255	0.0481521
Argentina anserina B	Poans03bG0181700	OG_11374	2157	342	297	-1191.64	-1184.42	53.6078	2	0.0001447	0.00299064
Argentina anserina B	Poans07bG0177900	OG_11393	915	330	312	-1287.69	-1277.05	6.55013	21	3.932e-06	0.000108923
Argentina anserina B	Poans05aG0266200	OG_11432	1617	654	435	-1704.95	-1691.02	22.7338	10	1.3e-07	4.53811e-06
Argentina anserina B	Poans05aG0218700	OG_11450	1206	672	501	-1936.87	-1920.97	20.2123	10	1.706e-08	6.91051e-07
Argentina anserina B	Poans03bG0116000	OG_11453	906	657	390	-1563.17	-1558.86	19.3856	2	0.00335	0.0493873
Argentina anserina B	Poans05aG0082000	OG_11491	1764	894	489	-2267.23	-2252.56	272.314	2	6.038e-08	2.2398e-06
Argentina anserina B	Poans03bG0264900	OG_11501	999	675	429	-1685.36	-1680.41	81.1145	1	0.001648	0.0266269
Argentina anserina B	Poans06bG0256700	OG_11509	2871	225	201	-696.041	-688.331	10.6774	5	8.613e-05	0.00187726
Argentina anserina B	Poans01bG0064900	OG_11525	1347	783	609	-2496.53	-2490.14	462.402	0	0.0003481	0.00659892
Argentina anserina B	Poans02aG0254100	OG_11557	1131	261	228	-814.494	-807.254	91.6971	3	0.0001417	0.00294844
Argentina anserina B	Poans02aG0286000	OG_11599	4695	1368	1047	-5181.94	-5161.51	21.1831	10	1.636e-10	9.24286e-09
Argentina anserina B	Poans06bG0247600	OG_11611	750	633	540	-2081.15	-2048.6	23.1268	30	6.661e-16	1.14403e-13
Argentina anserina B	Poans02aG0274300	OG_11628	1455	1104	873	-3566.81	-3549.4	18.4536	8	3.622e-09	1.64363e-07
Argentina anserina B	Poans06bG0202400	OG_11678	804	714	381	-1633.49	-1607.94	53.7729	16	8.765e-13	8.27137e-11
Argentina anserina B	Poans02aG0128300	OG_11695	1014	621	534	-2417.53	-2388.97	23.8313	18	4.119e-14	4.98196e-12
Argentina anserina B	Poans05aG0203200	OG_11713	1359	441	345	-1402.76	-1363.59	75.7592	19	0	0
Argentina anserina B	Poans06bG0104000	OG_11792	474	360	279	-980.628	-966.401	10.2031	15	9.59e-08	3.43142e-06
Argentina anserina B	Poans06bG0307900	OG_11818	4593	3357	1551	-8405.32	-8375.2	37.2613	12	8.438e-15	1.13221e-12
Argentina anserina B	Poans05aG0193700	OG_11864	3522	447	405	-1773.83	-1753.44	24.2242	12	1.706e-10	9.54415e-09
Argentina anserina B	Poans06bG0026300	OG_11865	795	540	360	-1398.67	-1393	27.8025	1	0.0007606	0.0133695
Argentina anserina B	Poans04bG0094100	OG_11909	2490	1362	762	-3556.63	-3549.85	42.873	0	0.0002306	0.00455236
Argentina anserina B	Poans03bG0307600	OG_11912	4767	1620	876	-4026.34	-4004.8	18.3792	9	5.247e-11	3.28511e-09
Argentina anserina B	Poans02aG0285600	OG_11914	1173	807	510	-2328.81	-2307.87	40.5316	9	9.646e-11	5.83345e-09
Argentina anserina B	Poans05aG0195100	OG_11915	669	180	153	-626.91	-616.021	15.1146	10	3.059e-06	8.66969e-05
Argentina anserina B	Poans01bG0353200	OG_12034	861	798	444	-1911.56	-1906.99	126.78	0	0.002485	0.0382436
Argentina anserina B	Poans04bG0188500	OG_12041	3279	972	612	-2481.55	-2471.18	124.71	2	5.28e-06	0.000142138
Argentina anserina B	Poans05aG0063900	OG_12049	1581	459	363	-1583.49	-1568.75	11.1707	13	5.633e-08	2.09863e-06
Argentina anserina B	Poans03bG0239000	OG_12051	1974	1071	696	-3228.18	-3181.97	27.9902	21	0	0
Argentina anserina B	Poans03bG0239700	OG_12053	4326	4320	1584	-10051	-10039.4	11.6672	4	1.39e-06	4.13748e-05
Argentina anserina B	Poans07bG0252400	OG_12056	1254	555	339	-1374.95	-1363.6	10.8901	9	1.905e-06	5.56435e-05
Argentina anserina B	Poans04bG0269400	OG_12063	702	231	222	-970.255	-963.025	60.1225	1	0.0001432	0.00296678
Argentina anserina B	Poans05aG0224800	OG_12086	3513	1467	825	-3862.8	-3850.03	12.6266	8	4.316e-07	1.38556e-05
Argentina anserina B	Poans06bG0249300	OG_12137	825	756	555	-2093.33	-2088.83	30.0675	2	0.002697	0.0408114
Argentina anserina B	Poans01bG0198900	OG_12151	1236	150	141	-538.493	-528.466	21.766	9	7.525e-06	0.000198224
Argentina anserina B	Poans03bG0306300	OG_12158	1194	678	528	-2175.8	-2153.69	151.501	4	2.95e-11	1.95623e-09
Argentina anserina B	Poans02aG0180800	OG_12163	1392	786	525	-2147.39	-2131.28	16.8334	12	1.374e-08	5.63209e-07
Argentina anserina B	Poans03bG0157700	OG_12217	1221	1008	681	-2991.01	-2936.31	45.424	25	0	0
Argentina anserina B	Poans06bG0284400	OG_12224	7209	3057	1395	-7637.25	-7620.48	26.2909	5	6.961e-09	2.99637e-07
Argentina anserina B	Poans03bG0272600	OG_12247	1596	1188	507	-2446.76	-2441.09	118.196	1	0.0007613	0.0133695
Argentina anserina B	Poans07bG0166500	OG_12257	633	408	255	-916.825	-912.503	48.8693	6	0.003282	0.0484681
Argentina anserina B	Poans05aG0198800	OG_12261	915	684	543	-2090.61	-2065.16	19.6061	23	9.71e-13	9.06355e-11
Argentina anserina B	Poans06bG0364900	OG_12270	885	798	462	-1959.85	-1949.07	57.6613	6	3.412e-06	9.57534e-05
Argentina anserina B	Poans04bG0066900	OG_12284	1110	1071	603	-2695.29	-2680.31	46.4711	5	4.416e-08	1.66326e-06
Argentina anserina B	Poans04bG0171200	OG_12328	3360	1350	1131	-5209.67	-5204.01	5.31498	1	0.000769	0.0134771
Argentina anserina B	Poans04bG0249000	OG_12346	1371	786	516	-2139.78	-2132.85	40.0172	1	0.000197	0.00394805
Argentina anserina B	Poans06bG0216900	OG_12382	2184	819	573	-2469.1	-2458.99	201.504	1	6.905e-06	0.000183581
Argentina anserina B	Poans03bG0180000	OG_12440	1395	1101	588	-2729.56	-2705.38	22.4478	12	3.528e-12	2.8854e-10
Argentina anserina B	Poans02aG0036800	OG_12446	1479	174	156	-487.067	-479.032	999	5	6.104e-05	0.00136151
Argentina anserina B	Poans02aG0174200	OG_12480	1509	861	603	-2471.42	-2453.15	18.4594	10	1.497e-09	7.32506e-08
Argentina anserina B	Poans06bG0382500	OG_12482	1254	978	750	-3070.29	-3057.6	45.6533	4	4.683e-07	1.49222e-05
Argentina anserina B	Poans03bG0243900	OG_12509	2964	1236	807	-3715.27	-3685.91	56.6239	8	1.821e-14	2.31672e-12
Argentina anserina B	Poans05aG0096900	OG_12510	2262	1488	915	-4150.08	-4144.74	25.7637	1	0.001083	0.0183426
Argentina anserina B	Poans04bG0117900	OG_12517	807	765	534	-1988.48	-1973.63	71.0401	4	5.008e-08	1.87391e-06
Argentina anserina B	Poans05aG0209200	OG_12559	924	693	495	-2079.53	-2074.18	145.719	0	0.001067	0.0181613
Argentina anserina B	Poans07bG0012300	OG_12577	1419	1026	618	-2617.39	-2603.9	64.6933	8	2.065e-07	6.99534e-06
Argentina anserina B	Poans02aG0132900	OG_12622	2196	1650	1155	-5320.02	-5287.73	42.609	10	8.882e-16	1.46681e-13
Argentina anserina B	Poans01bG0165200	OG_12627	972	366	285	-1052.94	-1047.33	147.959	1	0.0008098	0.0141201
Argentina anserina B	Poans02aG0033800	OG_12639	1281	648	456	-1876.13	-1861.03	8.78458	12	3.884e-08	1.46933e-06
Argentina anserina B	Poans05aG0192500	OG_12658	1224	189	168	-602.069	-590.694	36.3949	5	1.845e-06	5.40749e-05
Argentina anserina B	Poans05aG0197100	OG_12690	2130	1137	744	-3200.05	-3177.59	41.4875	7	2.053e-11	1.41607e-09
Argentina anserina B	Poans02aG0332300	OG_12718	2142	1710	801	-4226.11	-4213.86	31.6994	5	7.412e-07	2.28609e-05
Argentina anserina B	Poans04bG0043700	OG_12734	1575	1194	690	-3057.6	-3052.77	10.7408	4	0.001882	0.0300403
Argentina anserina B	Poans05aG0087000	OG_12746	1356	216	198	-678.416	-671.49	26.6163	2	0.0001979	0.00396146
Argentina anserina B	Poans03bG0023700	OG_12748	3780	1917	1032	-4994.12	-4989.41	21.1483	1	0.002141	0.0333984
Argentina anserina B	Poans03bG0220100	OG_12772	900	183	156	-621.562	-616.244	14.5653	2	0.001109	0.0187471
Argentina anserina B	Poans04bG0255900	OG_12829	1215	852	492	-2022.36	-2008.88	60.1002	4	2.09e-07	7.06609e-06
Argentina anserina B	Poans01bG0033700	OG_12831	753	582	375	-1465	-1459.51	38.9224	0	0.0009145	0.0157855
Argentina anserina B	Poans07bG0047800	OG_12868	2358	2238	1092	-5574.94	-5564.73	37.588	3	6.264e-06	0.000167056
Argentina anserina B	Poans03bG0223800	OG_12895	4203	1581	957	-4612.87	-4581.86	36.0363	14	3.442e-15	5.14055e-13
Argentina anserina B	Poans02aG0105100	OG_12903	1143	903	606	-2475.13	-2469.35	29.5469	1	0.0006723	0.0120279
Argentina anserina B	Poans05aG0154200	OG_12906	1488	807	549	-2257.37	-2229.77	11.5114	24	1.095e-13	1.21546e-11
Argentina anserina B	Poans05aG0290200	OG_12911	675	651	459	-1928.18	-1921.2	15.1209	2	0.0001863	0.00375993
Argentina anserina B	Poans03bG0212400	OG_12916	3615	2016	1191	-5440.93	-5426.92	68.0941	3	1.204e-07	4.24614e-06
Argentina anserina B	Poans03bG0139700	OG_12920	903	363	321	-1172.34	-1162.76	195.987	1	1.205e-05	0.000304351
Argentina anserina B	Poans06bG0138400	OG_12934	1050	729	468	-2052.73	-2036.52	36.415	6	1.24e-08	5.11947e-07
Argentina anserina B	Poans07bG0019600	OG_12950	2490	1959	900	-4764.94	-4760.09	20.3631	1	0.001842	0.0294566
Argentina anserina B	Poans05aG0150000	OG_13009	1056	954	690	-2896.02	-2849.79	42.6192	16	0	0
Argentina anserina B	Poans04bG0136200	OG_13039	816	660	522	-2065.48	-2028.11	28.5025	25	0	0
Argentina anserina B	Poans06bG0004400	OG_13059	2328	2073	1083	-5421.69	-5415.57	38.8594	1	0.0004638	0.00857456
Argentina anserina B	Poans05aG0106700	OG_13065	1896	1734	837	-4063.12	-4042.19	45.7073	8	9.787e-11	5.89795e-09
Argentina anserina B	Poans03bG0138500	OG_13088	1242	918	375	-1735.47	-1725.06	146.49	3	5.018e-06	0.000135297
Argentina anserina B	Poans06bG0104400	OG_13090	1521	363	276	-993.345	-986.993	16.983	4	0.0003646	0.00688132
Argentina anserina B	Poans04bG0170800	OG_13115	2172	1188	633	-2946.65	-2904.77	32.4041	17	0	0
Argentina anserina B	Poans04bG0089300	OG_13116	4131	1161	921	-4820.75	-4814.93	22.5841	0	0.0006441	0.0115595
Argentina anserina B	Poans03bG0289400	OG_13121	873	237	207	-737.415	-731.862	7.6425	6	0.000861	0.0149371
Argentina anserina B	Poans05aG0088300	OG_13157	1767	1518	774	-3659.14	-3633.54	16.021	17	8.404e-13	7.97451e-11
Argentina anserina B	Poans04bG0120000	OG_13197	1020	573	537	-2995.68	-2971.79	15.3498	19	4.751e-12	3.74305e-10
Argentina anserina B	Poans07bG0089000	OG_13207	1155	633	495	-1971.85	-1946.77	23.6889	14	1.421e-12	1.25157e-10
Argentina anserina B	Poans07bG0136800	OG_13231	2076	2043	1098	-5338.96	-5332.31	87.5574	1	0.0002669	0.0051914
Argentina anserina B	Poans02aG0308000	OG_13235	321	234	204	-735.1	-725.784	20.8269	4	1.585e-05	0.000387783
Argentina anserina B	Poans07bG0172700	OG_13237	4329	4212	1422	-9118.37	-9109.23	113.298	0	1.923e-05	0.00046257
Argentina anserina B	Poans04bG0281400	OG_13272	2508	1311	753	-3678.88	-3673.86	49.3573	2	0.001519	0.0248465
Argentina anserina B	Poans02aG0155100	OG_13281	5097	1149	666	-3054.49	-3049.75	23.5931	1	0.002076	0.0325479
Argentina anserina B	Poans02aG0154100	OG_13290	2301	876	537	-2285.46	-2275.24	77.724	2	6.166e-06	0.000164698
Argentina anserina B	Poans01bG0011700	OG_13304	2547	438	375	-1399.04	-1393.31	25.0231	2	0.0007109	0.0126133
Argentina anserina B	Poans04bG0142700	OG_13312	1641	1602	882	-4169.54	-4145.69	87.6099	6	4.963e-12	3.87452e-10
Argentina anserina B	Poans07bG0179000	OG_13324	909	588	405	-1682.38	-1673.67	36.6008	3	2.998e-05	0.000701508
Argentina anserina B	Poans04bG0230800	OG_13336	2004	819	588	-2419.73	-2404.43	44.1612	6	3.168e-08	1.21996e-06
Argentina anserina B	Poans06bG0158000	OG_13362	1407	633	504	-2277.74	-2260.68	44.6549	8	5.183e-09	2.30021e-07
Argentina anserina B	Poans01bG0210100	OG_13396	3711	3315	1734	-8972.13	-8964.51	37.8785	0	9.459e-05	0.00204093
Argentina anserina B	Poans07bG0053300	OG_13400	1881	258	246	-804.666	-795.75	5.51044	16	2.412e-05	0.000573769
Argentina anserina B	Poans06bG0278200	OG_13429	3621	879	708	-3603.57	-3582.09	37.5382	7	5.581e-11	3.44797e-09
Argentina anserina B	Poans07bG0101800	OG_13444	2151	714	453	-1857.74	-1836.7	43.0246	9	8.736e-11	5.3018e-09
Argentina anserina B	Poans05aG0040900	OG_13450	1173	681	405	-1638.28	-1627.43	46.3878	5	3.159e-06	8.93836e-05
Argentina anserina B	Poans02aG0049600	OG_13453	861	297	267	-1155.08	-1150.48	46.5135	0	0.002406	0.0371276
Argentina anserina B	Poans05aG0128200	OG_13457	2730	273	231	-895.242	-890.903	35.5537	2	0.003221	0.0477726
Argentina anserina B	Poans02aG0241800	OG_13458	1398	198	141	-403.417	-397.561	13.9107	5	0.0006205	0.0111593
Argentina anserina B	Poans05aG0128900	OG_13461	1857	570	411	-1440.1	-1432.65	14.7747	3	0.0001136	0.00241086
Argentina anserina B	Poans01bG0349200	OG_13534	513	495	357	-1330.87	-1324.82	25.8204	2	0.0005042	0.00923202
Argentina anserina B	Poans06bG0308200	OG_13544	573	483	303	-1138.88	-1123.64	176.157	4	3.373e-08	1.29023e-06
Argentina anserina B	Poans04bG0062100	OG_13546	1728	1605	816	-4052.37	-4045.19	44.1615	3	0.0001511	0.00310424
Argentina anserina B	Poans05aG0159500	OG_13558	1053	369	324	-1228.2	-1222.79	92.4845	0	0.001003	0.0171921
Argentina anserina B	Poans05aG0289000	OG_13562	7497	849	717	-3282.08	-3275.6	36.646	0	0.0003182	0.00609262
Argentina anserina B	Poans01bG0135300	OG_13579	1677	198	189	-777.719	-772.431	12.8817	4	0.001146	0.0192589
Argentina anserina B	Poans05aG0233600	OG_13585	966	216	162	-470.611	-464.57	216.936	1	0.000509	0.00930008
Argentina anserina B	Poans03bG0291000	OG_13594	1596	1146	672	-3185.47	-3141.89	52.1932	18	0	0
Argentina anserina B	Poans06bG0175500	OG_13609	2370	1836	1092	-5279.21	-5223.67	26.6646	24	0	0
Argentina anserina B	Poans07bG0075600	OG_13639	735	243	228	-922.795	-917.231	139.882	0	0.0008507	0.0147882
Argentina anserina B	Poans05aG0187200	OG_13645	2835	1023	669	-2883.42	-2853.11	25.3019	22	6.883e-15	9.38218e-13
Argentina anserina B	Poans01bG0061800	OG_13660	1971	810	507	-2246.45	-2227.56	23.7815	10	7.925e-10	4.06304e-08
Argentina anserina B	Poans02aG0078600	OG_13690	1407	615	456	-1764.35	-1755.07	17.0994	5	1.649e-05	0.000402295
Argentina anserina B	Poans04bG0028100	OG_13771	3969	2271	1299	-6779.72	-6741.98	224.624	5	0	0
Argentina anserina B	Poans02aG0313800	OG_13794	942	690	465	-1824.29	-1796.67	23.1833	28	1.066e-13	1.20451e-11
Argentina anserina B	Poans06bG0130100	OG_13808	3426	3153	1653	-8486.74	-8474.62	27.272	2	8.557e-07	2.60579e-05
Argentina anserina B	Poans06bG0338700	OG_13816	873	681	459	-1801.14	-1796.69	30.5865	0	0.002865	0.042975
Argentina anserina B	Poans03bG0042500	OG_13821	2148	1779	1098	-5172.08	-5129.79	63.1328	13	0	0
Argentina anserina B	Poans01bG0105500	OG_13848	1092	816	573	-2373.71	-2361.3	124.622	1	6.319e-07	1.96967e-05
Argentina anserina B	Poans03bG0237200	OG_13854	1116	810	570	-2403.44	-2372.93	13.2468	41	5.662e-15	8.03676e-13
Argentina anserina B	Poans05aG0069000	OG_13878	732	594	408	-1575.4	-1570.98	90.2202	0	0.002947	0.0441279
Argentina anserina B	Poans03bG0213800	OG_13889	1218	1068	669	-2974.52	-2966.21	66.0442	1	4.575e-05	0.00103936
Argentina anserina B	Poans04bG0253400	OG_13893	465	453	357	-1341.19	-1332.12	5.71759	10	2.061e-05	0.000495072
Argentina anserina B	Poans04bG0166200	OG_13903	2823	2796	1125	-6409.9	-6396.66	60.9172	2	2.673e-07	8.82861e-06
Argentina anserina B	Poans06bG0379000	OG_13906	3711	993	498	-2252.69	-2239.65	40.6414	6	3.292e-07	1.07901e-05
Argentina anserina B	Poans04bG0250200	OG_13944	429	363	318	-1171.09	-1165.99	135.953	1	0.001414	0.0233066
Argentina anserina B	Poans07bG0169900	OG_13972	1494	750	435	-1799.44	-1785.2	62.6958	5	9.52e-08	3.41349e-06
Argentina anserina B	Poans04bG0227600	OG_13977	4167	1467	1002	-4406.31	-4357.12	32.288	27	0	0
Argentina anserina B	Poans03bG0091300	OG_13979	444	429	309	-1091.93	-1081.32	83.5309	4	4.099e-06	0.000112821
Argentina anserina B	Poans02aG0060300	OG_13980	1746	1050	699	-3262.69	-3247.91	18.4059	7	5.411e-08	2.0203e-06
Argentina anserina B	Poans02aG0304800	OG_13986	1731	579	471	-1849.89	-1840.32	13.0495	6	1.207e-05	0.000304409
Argentina anserina B	Poans04bG0103800	OG_14004	4062	972	591	-2539.29	-2502.58	25.0987	23	0	0
Argentina anserina B	Poans06bG0288000	OG_14005	1863	270	201	-681.028	-666.982	35.5914	6	1.157e-07	4.09721e-06
Argentina anserina B	Poans03bG0173800	OG_14025	999	696	567	-2241.34	-2235.74	3.36259	9	0.0008183	0.0142394
Argentina anserina B	Poans04bG0176500	OG_14030	1056	903	495	-2131.77	-2115.53	124.937	4	1.197e-08	4.95799e-07
Argentina anserina B	Poans03bG0296200	OG_14048	495	474	297	-1098.43	-1088.89	46.2763	5	1.25e-05	0.000313412
Argentina anserina B	Poans03bG0013100	OG_14065	627	411	375	-1403.48	-1394.19	615.694	5	1.631e-05	0.00039847
Argentina anserina B	Poans06bG0326100	OG_14090	1122	483	354	-1529.97	-1498.6	67.8777	11	2.331e-15	3.60675e-13
Argentina anserina B	Poans01bG0113000	OG_14112	2052	435	339	-1185.46	-1176.27	27.9652	3	1.808e-05	0.000437358
Argentina anserina B	Poans06bG0239300	OG_14126	957	414	309	-1140.48	-1133.2	15.6057	4	0.0001362	0.00285621
Argentina anserina B	Poans06bG0299100	OG_14133	2688	978	741	-2992.08	-2969.97	24.6366	9	2.914e-11	1.93984e-09
Argentina anserina B	Poans06bG0317200	OG_14136	2583	2307	963	-5344.03	-5331.76	39.2959	3	7.326e-07	2.27119e-05
Argentina anserina B	Poans06bG0077500	OG_14152	1332	1092	582	-2790.52	-2774.86	99.8945	2	2.175e-08	8.68735e-07
Argentina anserina B	Poans07bG0232200	OG_14209	2016	1572	909	-4163.9	-4124.5	22.2742	20	0	0
Argentina anserina B	Poans04bG0229600	OG_14224	3318	1125	684	-2936.59	-2911.86	80.0097	5	2.034e-12	1.7294e-10
Argentina anserina B	Poans06bG0166800	OG_14231	1311	1095	654	-2895.92	-2890.1	16.4619	2	0.0006409	0.0115141
Argentina anserina B	Poans05aG0072700	OG_14247	1356	1212	774	-3477.31	-3454.87	72.0519	5	2.097e-11	1.44064e-09
Argentina anserina B	Poans04bG0156500	OG_14254	6600	1842	900	-4522.9	-4472.4	19.5027	33	0	0
Argentina anserina B	Poans02aG0015900	OG_14258	1989	588	570	-2890.42	-2870.4	20.8432	8	2.492e-10	1.37621e-08
Argentina anserina B	Poans06bG0353700	OG_14303	1374	237	219	-828.715	-823.85	188.22	3	0.001814	0.0290358
Argentina anserina B	Poans06bG0336200	OG_14327	1044	783	498	-2043.96	-2037.84	61.7388	2	0.0004677	0.00863736
Argentina anserina B	Poans01bG0153700	OG_14354	2406	2205	1050	-5200.85	-5181.34	81.4656	3	4.217e-10	2.25629e-08
Argentina anserina B	Poans06bG0220900	OG_14379	1407	1068	600	-2633.78	-2610.4	38.4625	9	8.02e-12	5.98885e-10
Argentina anserina B	Poans03bG0144000	OG_14389	2640	1758	1116	-5419.18	-5395.82	87.549	5	8.138e-12	6.04456e-10
Argentina anserina B	Poans06bG0281200	OG_14393	5292	5085	1824	-11690	-11685.5	15.2612	0	0.002671	0.0404893
Argentina anserina B	Poans04bG0031800	OG_14419	2097	873	627	-2813.19	-2804.89	14.7155	5	4.601e-05	0.00104389
Argentina anserina B	Poans01bG0106500	OG_14427	1224	861	510	-2191.66	-2164.07	49.107	12	1.1e-13	1.21546e-11
Argentina anserina B	Poans04bG0138200	OG_14434	2277	1032	612	-2600.43	-2575.73	24.0812	14	2.09e-12	1.76826e-10
Argentina anserina B	Poans03bG0341700	OG_14437	1425	1125	1041	-4808.42	-4802.34	106.059	1	0.0004874	0.00897224
Argentina anserina B	Poans07bG0167800	OG_14450	1572	936	513	-2368.6	-2361.43	109.923	2	0.0001538	0.00315593
Argentina anserina B	Poans03bG0126000	OG_14453	1884	609	537	-2253.91	-2240.14	9.1172	16	1.535e-07	5.31525e-06
Argentina anserina B	Poans05aG0163600	OG_14464	894	528	372	-1467.66	-1460.64	29.0364	2	0.0001794	0.0036292
Argentina anserina B	Poans02aG0140500	OG_14533	1053	840	573	-2610.54	-2577.35	48.93	18	3.331e-16	5.95937e-14
Argentina anserina B	Poans03bG0051100	OG_14538	597	342	243	-807.051	-801.562	75.9209	1	0.0009217	0.0158938
Argentina anserina B	Poans05aG0114400	OG_14550	2337	1917	1044	-5103.92	-5079.65	35.1551	7	3.254e-12	2.67404e-10
Argentina anserina B	Poans06bG0323300	OG_14558	1746	813	435	-1893.75	-1875.54	69.6443	5	1.594e-09	7.7336e-08
Argentina anserina B	Poans07bG0139300	OG_14559	3414	720	462	-1905.15	-1888.34	30.4975	7	6.645e-09	2.88931e-07
Argentina anserina B	Poans02aG0011100	OG_14594	1653	1191	798	-3561.01	-3553.56	49.6888	1	0.0001132	0.0024062
Argentina anserina B	Poans02aG0259200	OG_14618	1197	948	573	-2408.69	-2376.24	19.6578	22	7.772e-16	1.32162e-13
Argentina anserina B	Poans06bG0321400	OG_14635	972	894	549	-2302.94	-2298.53	110.509	0	0.002963	0.0442432
Argentina anserina B	Poans05aG0089500	OG_14683	1935	1281	663	-3110.15	-3091.8	26.9129	11	1.369e-09	6.71788e-08
Argentina anserina B	Poans07bG0181700	OG_14699	3402	2412	1164	-6128.34	-6096.04	25.4362	13	8.882e-16	1.46681e-13
Argentina anserina B	Poans03bG0263100	OG_14706	2700	1764	1233	-6275.53	-6245.2	13.4349	18	6.883e-15	9.38218e-13
Argentina anserina B	Poans06bG0027900	OG_14717	2121	837	609	-2682.32	-2665.37	44.7785	5	5.83e-09	2.56744e-07
Argentina anserina B	Poans04bG0145100	OG_14746	867	546	441	-1850.5	-1843.44	35.124	2	0.000172	0.00349184
Argentina anserina B	Poans04bG0057000	OG_14775	3810	3471	1131	-7138.1	-7121.14	45.4977	5	5.772e-09	2.54843e-07
Argentina anserina B	Poans04bG0159300	OG_14812	5427	3933	1761	-9927.15	-9851.3	29.8948	37	0	0
Argentina anserina B	Poans05aG0223100	OG_14834	2073	1230	753	-3659.37	-3652.53	33.2257	1	0.0002168	0.0042997
Argentina anserina B	Poans02aG0221400	OG_14845	891	336	288	-1161.46	-1148.97	81.0193	4	5.798e-07	1.82049e-05
Argentina anserina B	Poans01bG0240700	OG_14858	2844	2037	972	-5105.92	-5091.67	77.333	3	9.392e-08	3.38171e-06
Argentina anserina B	Poans04bG0258900	OG_14889	750	744	438	-1726.69	-1722.15	24.7361	2	0.002596	0.0395772
Argentina anserina B	Poans04bG0008500	OG_14916	663	222	210	-954.484	-944.85	14.5388	17	1.137e-05	0.000289733
Argentina anserina B	Poans02aG0327700	OG_15003	1788	792	474	-1973.17	-1945.12	40.1578	14	6.872e-14	8.02902e-12
Argentina anserina B	Poans01bG0213700	OG_15039	3183	2139	1251	-6215.87	-6196.16	38.282	4	3.39e-10	1.84251e-08
Argentina anserina B	Poans02aG0229500	OG_15054	7311	5679	3102	-17029.2	-17021.4	47.3551	1	7.719e-05	0.00169532
Argentina anserina B	Poans03bG0063500	OG_15071	1101	1086	588	-2607.16	-2602.61	18.715	0	0.002559	0.039137
Argentina anserina B	Poans06bG0331800	OG_15124	501	336	243	-850.479	-840.515	63.6007	3	8.038e-06	0.000210446
Argentina anserina B	Poans01bG0123500	OG_15169	2040	1347	705	-3344.48	-3333.94	74.7029	2	4.391e-06	0.000119707
Argentina anserina B	Poans03bG0174900	OG_15176	1356	726	417	-1647.25	-1633.97	39.6255	7	2.554e-07	8.46814e-06
Argentina anserina B	Poans01bG0218300	OG_15193	507	333	276	-969.689	-959.384	12.0685	12	5.631e-06	0.00015135
Argentina anserina B	Poans04bG0264000	OG_15207	1491	1485	723	-3457.63	-3453	25.3058	1	0.002331	0.0361326
Argentina anserina B	Poans06bG0121200	OG_15211	720	681	438	-1683.12	-1675.02	208.639	2	5.657e-05	0.00126674
Argentina anserina B	Poans06bG0288500	OG_15212	2250	534	420	-1502.01	-1486.67	9.03292	21	3.056e-08	1.18213e-06
Argentina anserina B	Poans01bG0170800	OG_15215	963	312	273	-985.773	-980.954	104.388	1	0.001907	0.0303266
Argentina anserina B	Poans06bG0015700	OG_15240	1044	885	504	-2119.72	-2095.93	80.5679	8	5.287e-12	4.07194e-10
Argentina anserina B	Poans01bG0213800	OG_15252	1659	486	360	-1209.78	-1201.41	57.8165	7	4.315e-05	0.000984198
Argentina anserina B	Poans06bG0075900	OG_15262	981	747	567	-2318.68	-2308.39	28.5824	4	5.692e-06	0.00015275
Argentina anserina B	Poans02aG0057400	OG_15271	1113	447	396	-1747.26	-1724.86	12.3566	22	2.183e-11	1.49375e-09
Argentina anserina B	Poans06bG0263500	OG_15299	234	213	165	-524.917	-506.839	86.0036	6	1.821e-09	8.76069e-08
Argentina anserina B	Poans07bG0115400	OG_15300	1461	1023	549	-2413.47	-2394.5	76.863	6	7.276e-10	3.74148e-08
Argentina anserina B	Poans03bG0195400	OG_15306	864	258	246	-1202.16	-1192.4	40.5932	4	1.002e-05	0.000259177
Argentina anserina B	Poans02aG0037900	OG_15336	1452	390	258	-995.392	-987.938	25.5119	4	0.000113	0.00240493
Argentina anserina B	Poans06bG0359400	OG_15342	2649	102	102	-409.288	-399.514	999	7	9.812e-06	0.000254564
Argentina anserina B	Poans03bG0327700	OG_15387	2895	1359	831	-3935.97	-3877.26	139.58	20	0	0
Argentina anserina B	Poans06bG0001100	OG_15392	2241	1458	843	-4025.07	-4009.52	74.1091	4	2.46e-08	9.69048e-07
Argentina anserina B	Poans05aG0276000	OG_15396	1608	426	273	-961.386	-953.433	79.2327	2	6.661e-05	0.00147616
Argentina anserina B	Poans06bG0074500	OG_15405	3300	801	702	-3256.41	-3251.04	17.1049	2	0.001049	0.0178736
Argentina anserina B	Poans06bG0038100	OG_15428	2913	2553	1074	-6177.91	-6173	27.3497	2	0.001727	0.0277987
Argentina anserina B	Poans05aG0066000	OG_15432	5169	1227	972	-4186	-4179.47	35.4463	2	0.0003012	0.00578648
Argentina anserina B	Poans03bG0294200	OG_15440	1626	1077	888	-4512.09	-4494.87	31.8202	7	4.426e-09	1.9796e-07
Argentina anserina B	Poans02aG0235600	OG_15467	2322	1464	768	-3661.6	-3650.56	18.8949	5	2.624e-06	7.4987e-05
Argentina anserina B	Poans04bG0237500	OG_15471	1410	684	417	-1746.09	-1727.87	16.6813	11	1.588e-09	7.72632e-08
Argentina anserina B	Poans01bG0041800	OG_15501	1470	1260	693	-3310.57	-3305.23	26.1632	2	0.001073	0.0182103
Argentina anserina B	Poans05aG0075600	OG_15511	1755	438	348	-1384.39	-1368.68	90.0172	6	2.079e-08	8.32327e-07
Argentina anserina B	Poans03bG0092400	OG_15514	3618	2337	1068	-5797.47	-5791.03	22.4495	3	0.0003316	0.00632101
Argentina anserina B	Poans07bG0265100	OG_15531	786	570	372	-1437.76	-1414.44	87.0945	9	8.566e-12	6.29236e-10
Argentina anserina B	Poans04bG0045100	OG_15555	1362	1143	810	-3512.04	-3480.67	22.2313	16	2.331e-15	3.60675e-13
Argentina anserina B	Poans03bG0061900	OG_15610	2982	1659	696	-3578.74	-3573.4	143.145	0	0.001084	0.0183426
Argentina anserina B	Poans01bG0087200	OG_15620	1521	414	348	-1348.79	-1332.5	18.8495	12	1.136e-08	4.72417e-07
Argentina anserina B	Poans07bG0029800	OG_15678	4476	180	180	-831.686	-826.398	87.7048	2	0.001146	0.0192589
Argentina anserina B	Poans04bG0093300	OG_15696	2931	99	96	-369.052	-364.762	18.2801	5	0.003399	0.049981
Argentina anserina B	Poans02aG0035900	OG_15699	1641	1227	915	-4644.57	-4630.98	90.392	2	1.856e-07	6.34996e-06
Argentina anserina B	Poans04bG0175300	OG_15718	909	687	465	-1848.73	-1827.84	38.9822	10	1.021e-10	6.12196e-09
Argentina anserina B	Poans06bG0036900	OG_15725	1050	402	390	-1912.2	-1907.88	8.63833	3	0.003313	0.0488838
Argentina anserina B	Poans07bG0029600	OG_15756	1200	1170	588	-2728.98	-2723.37	339.775	0	0.0008053	0.0140702
Argentina anserina B	Poans05aG0023800	OG_15786	1644	1161	762	-3491.7	-3441.4	52.3368	25	0	0
Argentina anserina B	Poans06bG0032000	OG_15787	759	354	321	-1161.34	-1144.98	13.3908	12	1.056e-08	4.43443e-07
Argentina anserina B	Poans03bG0059900	OG_15792	2556	2145	1269	-6119.78	-6107.62	13.3449	7	8.153e-07	2.49604e-05
Argentina anserina B	Poans06bG0152900	OG_15838	1860	1749	1080	-5025.07	-5016.76	93.677	2	4.563e-05	0.00103801
Argentina anserina B	Poans03bG0343000	OG_15890	432	174	144	-471.33	-466.661	128.975	4	0.002244	0.03491
Argentina anserina B	Poans05aG0313800	OG_15900	3846	2805	1299	-7009.4	-7002.65	43.4183	1	0.0002404	0.00472411
Argentina anserina B	Poans06bG0328600	OG_15999	534	360	333	-1337.32	-1307.62	999	15	1.277e-14	1.67424e-12
Argentina anserina B	Poans01bG0212800	OG_16046	1212	708	549	-2321.87	-2291.46	52.097	13	6.328e-15	8.76479e-13
Argentina anserina B	Poans01bG0204600	OG_16078	1590	1002	861	-4295.59	-4288.93	30.3915	1	0.000263	0.00513298
Argentina anserina B	Poans04bG0106400	OG_16099	2793	2031	927	-5078.12	-5063.76	55.8222	4	8.389e-08	3.05256e-06
Argentina anserina B	Poans06bG0111500	OG_16108	1686	1548	765	-3760.44	-3750.47	32.2094	3	7.95e-06	0.00020846
Argentina anserina B	Poans02aG0076500	OG_16123	1440	216	216	-1618.27	-1611.56	38.0502	2	0.0002499	0.00490518
Argentina anserina B	Poans02aG0313300	OG_16125	2289	438	333	-1184.14	-1167.46	42.2074	8	7.714e-09	3.27941e-07
Argentina anserina B	Poans03bG0145800	OG_16128	945	483	369	-1625.74	-1608.52	70.1611	5	4.398e-09	1.97221e-07
Argentina anserina B	Poans06bG0252800	OG_16153	3552	774	450	-1911.41	-1894.47	58.897	5	5.901e-09	2.58718e-07
Argentina anserina B	Poans06bG0080800	OG_16202	1635	840	498	-2125.14	-2119.76	20.041	2	0.001041	0.0177549
Argentina anserina B	Poans01bG0175800	OG_16232	888	363	318	-1223.65	-1209.02	38.5116	7	6.3e-08	2.33195e-06
Argentina anserina B	Poans06bG0296800	OG_16247	1254	669	468	-1837.77	-1825.43	44.6679	4	6.724e-07	2.09211e-05
Argentina anserina B	Poans03bG0333000	OG_16266	1254	1191	762	-3427.78	-3421.58	20.6294	2	0.0004278	0.00798638
Argentina anserina B	Poans04bG0034800	OG_16287	1440	99	96	-580.864	-575.488	62.9667	2	0.001041	0.0177549
Argentina anserina B	Poans07bG0254500	OG_16295	753	690	363	-1504.77	-1495.93	202.794	1	2.606e-05	0.000615654
Argentina anserina B	Poans03bG0208600	OG_16320	1707	1563	858	-3987.74	-3980.51	33.0227	2	0.0001428	0.00296206
Argentina anserina B	Poans06bG0186800	OG_16328	2523	2013	942	-4787.1	-4757.55	74.8028	6	1.488e-14	1.90719e-12
Argentina anserina B	Poans05aG0131800	OG_16356	2964	564	447	-1970.46	-1965.41	29.1191	2	0.001475	0.0242422
Argentina anserina B	Poans01bG0148500	OG_16372	1842	204	204	-1075.52	-1066.97	24.9459	5	3.527e-05	0.000815292
Argentina anserina B	Poans01bG0004200	OG_16376	2856	2493	1350	-6784.65	-6744.62	22.809	16	0	0
Argentina anserina B	Poans02aG0233500	OG_16378	3288	2442	1380	-6970.21	-6935.44	52.0883	12	1.11e-16	2.0722e-14
Argentina anserina B	Poans02aG0120200	OG_16426	3705	2340	1158	-5803.91	-5769.59	36.4071	12	1.11e-16	2.0722e-14
Argentina anserina B	Poans07bG0113800	OG_16455	546	414	396	-1863.57	-1841.98	14.6384	48	5.021e-11	3.15882e-09
Argentina anserina B	Poans06bG0267800	OG_16456	6075	2607	1386	-7082.94	-7036.03	42.3891	15	0	0
Argentina anserina B	Poans05aG0208500	OG_16463	1194	696	591	-2289.5	-2278.76	16.0353	6	3.564e-06	9.95312e-05
Argentina anserina B	Poans05aG0194600	OG_16520	1644	1029	516	-2447.99	-2432.41	30.5893	8	2.359e-08	9.357e-07
Argentina anserina B	Poans03bG0227700	OG_16523	2277	717	564	-2435.78	-2413.2	30.6287	14	1.824e-11	1.2839e-09
Argentina anserina B	Poans03bG0148700	OG_16534	1164	648	438	-1888.57	-1875.55	23.549	6	3.338e-07	1.092e-05
Argentina anserina B	Poans02aG0328500	OG_16540	6081	1842	888	-4709.91	-4704.48	58.0725	1	0.0009825	0.0168576
Argentina anserina B	Poans02aG0095100	OG_16552	2274	1095	903	-3864.18	-3837.93	5.42224	49	4.277e-13	4.37247e-11
Argentina anserina B	Poans04bG0141000	OG_16579	3993	2235	1077	-5584.37	-5559.5	65.7675	7	1.747e-12	1.52146e-10
Argentina anserina B	Poans05aG0209500	OG_16587	1131	621	528	-2543.3	-2528.96	75.0309	4	8.5e-08	3.08642e-06
Argentina anserina B	Poans03bG0123200	OG_16596	714	420	357	-1335.01	-1314.4	13.6724	18	1.363e-10	7.96242e-09
Argentina anserina B	Poans01bG0088300	OG_16607	708	705	369	-1460.05	-1440.9	65.5456	5	6.055e-10	3.16093e-08
Argentina anserina B	Poans05aG0235600	OG_16616	1605	687	465	-1917.92	-1907.34	12.8623	9	4.241e-06	0.000116171
Argentina anserina B	Poans04bG0062500	OG_16684	513	402	351	-1204.96	-1198.66	8.00534	6	0.0003877	0.00726937
Argentina anserina B	Poans04bG0086000	OG_16690	1947	1491	948	-4341.23	-4335.45	39.2852	2	0.0006739	0.0120439
Argentina anserina B	Poans03bG0113900	OG_16697	1248	675	510	-2132.71	-2117.5	74.7775	5	3.501e-08	1.33622e-06
Argentina anserina B	Poans04bG0276100	OG_16710	2700	1446	729	-3473.13	-3468	22.35	1	0.001349	0.0223209
Argentina anserina B	Poans04bG0038600	OG_16760	846	807	522	-2185.38	-2165.89	40.1355	7	4.265e-10	2.27489e-08
Argentina anserina B	Poans05aG0234100	OG_16776	1671	1506	777	-3814.64	-3803.75	31.9524	4	3.037e-06	8.62157e-05
Argentina anserina B	Poans06bG0141500	OG_16785	1791	918	603	-2810.77	-2784.18	39.3493	12	3.043e-13	3.12955e-11
Argentina anserina B	Poans03bG0046900	OG_16787	528	462	330	-1178.37	-1169.15	118.242	2	1.752e-05	0.00042561
Argentina anserina B	Poans06bG0210900	OG_16794	2271	1182	777	-3433.82	-3396.53	19.4044	28	0	0
Argentina anserina B	Poans07bG0204500	OG_16812	1299	1068	615	-2690.03	-2666.21	90.0584	7	5.099e-12	3.96268e-10
Argentina anserina B	Poans01bG0358200	OG_16851	2973	312	255	-993.397	-983.932	22.8493	5	1.356e-05	0.000338016
Argentina anserina B	Poans02aG0039500	OG_16865	1944	1026	657	-2813.11	-2784.04	13.0789	23	2.431e-14	3.07003e-12
Argentina anserina B	Poans01bG0349500	OG_16884	807	765	567	-2263.65	-2233.01	18.4592	24	4.885e-15	7.05041e-13
Argentina anserina B	Poans02aG0169600	OG_16959	1491	615	462	-1889.86	-1873.15	166.143	4	7.39e-09	3.1573e-07
Argentina anserina B	Poans06bG0170000	OG_16977	3003	1014	597	-2657.59	-2636.93	64.2225	6	1.293e-10	7.57927e-09
Argentina anserina B	Poans06bG0142200	OG_16983	630	453	306	-1132.42	-1127.93	83.3845	0	0.002726	0.0411777
Argentina anserina B	Poans05aG0005600	OG_16986	3585	3060	1437	-7953.1	-7922.59	41.41	11	5.662e-15	8.03676e-13
Argentina anserina B	Poans02aG0199900	OG_16990	477	390	222	-828.304	-823.127	999	0	0.001292	0.0214978
Argentina anserina B	Poans02aG0322100	OG_16991	2091	1128	633	-2919.92	-2903.73	50.1059	5	1.272e-08	5.23899e-07
Argentina anserina B	Poans06bG0209400	OG_16993	456	378	312	-1083.82	-1068.71	17.4222	11	3.879e-08	1.46933e-06
Argentina anserina B	Poans06bG0374800	OG_17016	966	849	414	-1796.59	-1790.58	53.9567	2	0.0005257	0.00957465
Argentina anserina B	Poans02aG0289300	OG_17019	1299	369	330	-1268.95	-1258.01	999	5	2.879e-06	8.18656e-05
Argentina anserina B	Poans01bG0014900	OG_17024	1536	507	393	-1434.39	-1424.35	15.2866	6	7.457e-06	0.000196734
Argentina anserina B	Poans06bG0108900	OG_17029	2727	2409	1194	-6353.94	-6348.74	21.2126	2	0.001256	0.0209805
Argentina anserina B	Poans07bG0145000	OG_17042	1149	447	309	-1150.03	-1138.11	10.8308	11	1.051e-06	3.17239e-05
Argentina anserina B	Poans03bG0272000	OG_17046	1032	963	597	-2561.02	-2547.11	52.3892	4	1.332e-07	4.64039e-06
Argentina anserina B	Poans06bG0042900	OG_17077	1482	396	339	-1162.64	-1157.24	24.8817	1	0.001008	0.0172606
Argentina anserina B	Poans04bG0268500	OG_17109	1215	402	339	-1371.51	-1356.26	21.7853	14	3.348e-08	1.28352e-06
Argentina anserina B	Poans06bG0170100	OG_17114	1911	1185	558	-2522.69	-2512.75	40.6426	2	8.194e-06	0.000214166
Argentina anserina B	Poans02aG0024000	OG_17140	858	552	348	-1340.91	-1319.12	53.5523	9	4.064e-11	2.63393e-09
Argentina anserina B	Poans06bG0236200	OG_17174	1752	705	462	-1840.52	-1830.51	49.6559	3	7.673e-06	0.000201504
Argentina anserina B	Poans05aG0289400	OG_17187	1452	1233	621	-2893.47	-2864.97	39.6314	12	4.352e-14	5.22697e-12
Argentina anserina B	Poans02aG0310400	OG_17190	2199	924	585	-2416.23	-2391.74	39.7132	9	2.582e-12	2.16321e-10
Argentina anserina B	Poans06bG0110300	OG_17198	2418	2226	1035	-5659.19	-5636.01	20.0717	11	9.841e-12	7.16183e-10
Argentina anserina B	Poans04bG0155500	OG_17218	963	594	498	-1986.08	-1968.34	9.49137	27	2.567e-09	1.20131e-07
Argentina anserina B	Poans01bG0108700	OG_17243	765	720	426	-1693.8	-1688.68	223.713	1	0.001368	0.0226135
Argentina anserina B	Poans02aG0185600	OG_17249	1605	1425	633	-3207.12	-3201.95	18.8913	3	0.001295	0.0215103
Argentina anserina B	Poans05aG0288200	OG_17307	1437	1200	789	-3537.68	-3512.07	18.7074	20	8.263e-13	7.88428e-11
Argentina anserina B	Poans02aG0254500	OG_17327	1866	1140	660	-2917.97	-2911.15	51.8365	2	0.0002215	0.00438279
Argentina anserina B	Poans04bG0114500	OG_17345	1731	879	462	-1984.16	-1966.75	39.252	6	3.62e-09	1.64363e-07
Argentina anserina B	Poans06bG0226200	OG_17354	630	489	318	-1175.69	-1165.96	144.352	2	1.03e-05	0.000265619
Argentina anserina B	Poans06bG0213400	OG_17418	699	501	471	-2281.24	-2265.98	999	2	3.307e-08	1.27064e-06
Argentina anserina B	Poans02aG0207500	OG_17446	2028	1152	672	-3020.73	-2981.64	24.3077	20	0	0
Argentina anserina B	Poans06bG0029800	OG_17464	1917	1413	1047	-4724.92	-4711.57	72.4747	4	2.365e-07	7.91791e-06
Argentina anserina B	Poans06bG0341800	OG_17484	1431	333	279	-1017.66	-1012.01	80.7561	0	0.0007756	0.0135789
Argentina anserina B	Poans04bG0171000	OG_17492	1296	972	732	-3176.28	-3148.3	21.1738	15	7.394e-14	8.52295e-12
Argentina anserina B	Poans04bG0241700	OG_17504	816	570	351	-1397.38	-1375.63	18.7794	14	4.215e-11	2.71133e-09
Argentina anserina B	Poans05aG0302800	OG_17513	1212	336	273	-923.239	-915.043	9.88937	6	5.151e-05	0.00115948
Argentina anserina B	Poans07bG0118700	OG_17542	1938	1926	909	-4499.56	-4494.8	42.7923	1	0.002017	0.0317525
Argentina anserina B	Poans07bG0071100	OG_17567	6534	4455	1971	-11101.6	-11084.9	41.2124	5	7.195e-09	3.08935e-07
Argentina anserina B	Poans04bG0268900	OG_17586	1038	639	495	-1980.41	-1965.93	7.52093	16	7.372e-08	2.69966e-06
Argentina anserina B	Poans02aG0030600	OG_17603	1035	741	450	-1827.92	-1791.78	80.31	12	0	0
Argentina anserina B	Poans02aG0030100	OG_17605	3855	3510	1935	-9951.32	-9944.8	21.3116	1	0.0003048	0.0058491
Argentina anserina B	Poans04bG0189600	OG_17612	1101	276	276	-1307.94	-1298.59	95.534	5	1.524e-05	0.000373924
Argentina anserina B	Poans02aG0044000	OG_17642	1977	1758	984	-4671.17	-4660.69	14.9509	6	4.711e-06	0.000127621
Argentina anserina B	Poans01bG0009600	OG_17646	1281	753	681	-3491.78	-3446.54	36.4586	34	0	0
Argentina anserina B	Poans06bG0108000	OG_17665	1140	708	411	-1697.8	-1692.8	21.642	2	0.00157	0.0255348
Argentina anserina B	Poans07bG0265400	OG_17682	468	339	234	-833.203	-807.136	999	8	5.187e-13	5.20975e-11
Argentina anserina B	Poans05aG0037500	OG_17686	2298	1839	1065	-5111.08	-5104.46	40.9018	1	0.0002733	0.00530387
Argentina anserina B	Poans06bG0013300	OG_17701	2493	2022	1062	-5364.73	-5356.64	95.0791	1	5.749e-05	0.00128567
Argentina anserina B	Poans07bG0157100	OG_17719	3492	3321	1527	-8455.57	-8450.38	60.7023	0	0.001268	0.0211436
Argentina anserina B	Poans05aG0093700	OG_17751	1734	1587	1020	-4572.5	-4552.08	69.5978	5	1.65e-10	9.29139e-09
Argentina anserina B	Poans06bG0040100	OG_17797	885	216	207	-746.459	-736.027	11.3427	27	4.933e-06	0.000133214
Argentina anserina B	Poans02aG0010900	OG_17810	1086	432	333	-1164.39	-1151.07	25.1213	8	2.473e-07	8.21543e-06
Argentina anserina B	Poans02aG0116400	OG_17820	1815	918	669	-3045.72	-3021.73	16.4163	14	4.293e-12	3.42941e-10
Argentina anserina B	Poans07bG0183000	OG_17905	2256	789	588	-2407.48	-2381.61	30.0893	16	6.363e-13	6.28072e-11
Argentina anserina B	Poans07bG0112900	OG_17912	1092	762	684	-3872.81	-3863.19	11.45	4	1.163e-05	0.000295481
Argentina anserina B	Poans04bG0285300	OG_17924	1020	765	390	-1597.91	-1586.83	239.867	2	2.5e-06	7.1682e-05
Argentina anserina B	Poans01bG0135200	OG_17941	2061	735	591	-2421.16	-2413.24	144.224	2	6.878e-05	0.00152033
Argentina anserina B	Poans01bG0126900	OG_17943	744	618	435	-1692	-1674.02	41.0554	5	2.027e-09	9.69742e-08
Argentina anserina B	Poans02aG0232300	OG_17964	1236	1038	942	-5121.87	-5112.87	35.5763	2	2.206e-05	0.000528425
Argentina anserina B	Poans04bG0072400	OG_17966	2073	1731	954	-4649.71	-4644.69	16.7415	2	0.001543	0.0251911
Argentina anserina B	Poans06bG0325800	OG_17986	648	357	306	-1364.69	-1355.89	32.6805	3	2.739e-05	0.000643124
Argentina anserina B	Poans01bG0033300	OG_18008	4299	3249	1239	-7254.97	-7249.02	17.4553	2	0.0005591	0.0101186
Argentina anserina B	Poans03bG0163900	OG_18015	2004	894	462	-2135.75	-2125.28	84.3852	2	4.771e-06	0.000129042
Argentina anserina B	Poans03bG0149800	OG_18063	951	774	546	-2233.11	-2221.68	45.1382	7	1.749e-06	5.14368e-05
Argentina anserina B	Poans02aG0280400	OG_18072	1446	399	342	-1469.14	-1459.73	7.25302	12	1.43e-05	0.000353124
Argentina anserina B	Poans02aG0087900	OG_18112	2244	1965	966	-4879.49	-4874.75	20.8604	3	0.002073	0.0325479
Argentina anserina B	Poans04bG0200100	OG_18114	1053	111	105	-418.733	-409.334	25.5123	8	1.453e-05	0.000357525
Argentina anserina B	Poans06bG0178700	OG_18117	1125	540	360	-1448.3	-1441.44	50.3257	2	0.0002131	0.0042361
Argentina anserina B	Poans01bG0076600	OG_18118	2025	1035	687	-2827.82	-2814.95	14.7912	8	3.884e-07	1.2539e-05
Argentina anserina B	Poans07bG0189000	OG_18119	1446	1086	687	-3047.18	-3038.66	56.9148	2	3.634e-05	0.000837771
Argentina anserina B	Poans06bG0300900	OG_18217	1308	1035	462	-2149.96	-2137.96	55.3409	3	9.653e-07	2.92399e-05
Argentina anserina B	Poans01bG0043200	OG_18240	621	381	252	-1000.27	-993.498	12.22	5	0.0002323	0.00458066
Argentina anserina B	Poans01bG0062100	OG_18296	1731	1446	762	-3632.48	-3627.6	27.7995	1	0.001794	0.0287425
Argentina anserina B	Poans05aG0005400	OG_18302	1626	732	399	-1666.05	-1654.39	60.2146	7	1.367e-06	4.07608e-05
Argentina anserina B	Poans05aG0290000	OG_18337	1062	405	327	-1260.33	-1251.08	11.2492	9	1.698e-05	0.000413662
Argentina anserina B	Poans02aG0299600	OG_18370	3642	3006	1425	-7723.71	-7701.5	38.8941	7	2.644e-11	1.77385e-09
Argentina anserina B	Poans03bG0024400	OG_18390	579	480	312	-1142.03	-1137.49	70.5824	0	0.00258	0.039423
Argentina anserina B	Poans07bG0149600	OG_18396	1503	1188	684	-3014.29	-3008.1	308.953	0	0.0004317	0.00805043
Argentina anserina B	Poans05aG0002100	OG_18399	3558	1842	828	-4284.84	-4271.49	77.6007	4	2.39e-07	7.98604e-06
Argentina anserina B	Poans03bG0194300	OG_18405	3522	1230	801	-3519.88	-3478.56	21.3545	24	0	0
Argentina anserina B	Poans03bG0201000	OG_18419	2175	219	216	-1430	-1417.05	46.7739	6	3.611e-07	1.17238e-05
Argentina anserina B	Poans05aG0149800	OG_18450	624	432	384	-1457.26	-1443.94	11.9186	13	2.465e-07	8.20472e-06
Argentina anserina B	Poans06bG0090400	OG_18475	450	264	213	-641.733	-630.098	23.985	7	1.409e-06	4.18678e-05
Argentina anserina B	Poans02aG0038400	OG_18476	2229	624	531	-2347.1	-2337.38	30.5398	6	1.042e-05	0.000267909
Argentina anserina B	Poans04bG0116000	OG_18486	516	450	291	-1048.47	-1043.73	101.781	1	0.002077	0.0325479
Argentina anserina B	Poans05aG0151800	OG_18488	2169	1470	762	-3546.48	-3538.39	45.2932	0	5.813e-05	0.00129829
Argentina anserina B	Poans04bG0253200	OG_18494	1869	795	594	-2425.24	-2408.89	11.6458	16	1.069e-08	4.46717e-07
Argentina anserina B	Poans06bG0185500	OG_18505	855	372	312	-1150.46	-1129.66	114.937	5	1.113e-10	6.59165e-09
Argentina anserina B	Poans02aG0273100	OG_18612	1041	801	519	-2214.15	-2196.34	43.4724	8	2.422e-09	1.14595e-07
Argentina anserina B	Poans01bG0023100	OG_18669	483	381	288	-1072.36	-1063.53	20.9234	3	2.659e-05	0.000627312
Argentina anserina B	Poans07bG0136300	OG_18715	2235	771	543	-2254.81	-2237.66	6.33979	29	4.684e-09	2.08955e-07
Argentina anserina B	Poans03bG0167600	OG_18771	1656	249	246	-1157.12	-1149.68	20.5678	9	0.0001144	0.00242271
Argentina anserina B	Poans07bG0228500	OG_18830	966	411	336	-1220.03	-1209.47	37.3192	6	4.272e-06	0.000116834
Argentina anserina B	Poans06bG0165100	OG_18833	1662	696	531	-2168.92	-2154.32	50.4629	6	6.548e-08	2.40303e-06
Argentina anserina B	Poans07bG0255400	OG_18853	609	318	213	-628.658	-623.402	159.967	1	0.001186	0.0198727
Argentina anserina B	Poans02aG0088300	OG_18888	1290	453	336	-1227.83	-1218.41	8.11921	8	1.428e-05	0.000353124
Argentina anserina B	Poans06bG0242900	OG_18890	603	522	288	-1006.03	-995.523	54.9487	3	4.555e-06	0.000123589
Argentina anserina B	Poans05aG0146600	OG_18901	2181	903	486	-2037.82	-2029.89	39.983	2	6.795e-05	0.00150392
Argentina anserina B	Poans03bG0123600	OG_18907	1938	921	585	-2459.71	-2445.1	34.7304	4	6.458e-08	2.37508e-06
Argentina anserina B	Poans02aG0245500	OG_18915	2121	477	408	-1637.59	-1630.15	10.1304	6	0.0001151	0.00243154
Argentina anserina B	Poans03bG0334700	OG_18958	1638	921	594	-2651.99	-2606.2	31.5301	29	0	0
Argentina anserina B	Poans06bG0163300	OG_19053	1098	1029	615	-2603.9	-2583.43	23.2004	10	1.581e-10	8.99128e-09
Argentina anserina B	Poans02aG0001800	OG_19069	1194	744	477	-2123.06	-2078.1	38.5232	28	0	0
Argentina anserina B	Poans07bG0161800	OG_19072	1266	1023	585	-2583.6	-2561.86	49.0936	6	4.289e-11	2.72828e-09
Argentina anserina B	Poans07bG0072800	OG_19084	1158	792	471	-1937.8	-1902.59	26.9077	19	0	0
Argentina anserina B	Poans06bG0304300	OG_19104	5745	2217	960	-5139.21	-5123.79	17.72	7	2.813e-08	1.09554e-06
Argentina anserina B	Poans05aG0275700	OG_19115	2160	858	552	-2332.28	-2326.26	17.6594	3	0.0005185	0.00945354
Argentina anserina B	Poans02aG0285300	OG_19119	3690	2817	1089	-6129.2	-6124.43	67.9132	0	0.002009	0.0316846
Argentina anserina B	Poans03bG0193300	OG_19196	1209	585	450	-1733.62	-1728.57	54.5671	1	0.001485	0.02436
Argentina anserina B	Poans01bG0200800	OG_19237	2967	573	432	-1708.48	-1689.64	9.41463	21	8.32e-10	4.25286e-08
Argentina anserina B	Poans02aG0114800	OG_19265	3294	822	528	-2211.1	-2185.94	13.5262	20	1.314e-12	1.17541e-10
Argentina anserina B	Poans03bG0292300	OG_19288	567	393	306	-1072.99	-1068.54	6.16392	6	0.002845	0.0427497
Argentina anserina B	Poans05aG0294600	OG_19295	2526	273	258	-1030.57	-1015.94	25.7486	9	6.322e-08	2.33506e-06
Argentina anserina B	Poans03bG0103300	OG_19315	2184	1194	702	-3122.13	-3100.38	12.0036	13	4.247e-11	2.72172e-09
Argentina anserina B	Poans03bG0344100	OG_19317	618	480	330	-1264.42	-1254.69	56.2587	3	1.023e-05	0.000264211
Argentina anserina B	Poans06bG0121400	OG_19318	1038	777	738	-3435.41	-3415.84	88.2375	6	3.962e-10	2.13985e-08
Argentina anserina B	Poans03bG0345700	OG_19387	1479	1221	603	-2882.27	-2870.01	273.295	2	7.393e-07	2.28609e-05
Argentina anserina B	Poans04bG0131200	OG_19392	645	318	252	-871.156	-853.77	8.95383	19	3.703e-09	1.67366e-07
Argentina anserina B	Poans02aG0318200	OG_19477	1128	315	267	-971.597	-962.358	199.043	2	1.718e-05	0.000417941
Argentina anserina B	Poans05aG0172600	OG_19488	1215	873	549	-2412.68	-2366.29	31.141	26	0	0
Argentina anserina B	Poans05aG0259600	OG_19500	741	513	354	-1385.7	-1358.62	150.81	17	1.849e-13	1.98479e-11
Argentina anserina B	Poans05aG0091900	OG_19502	3075	2580	1167	-6445.72	-6419.97	25.0281	8	7.112e-13	6.90105e-11
Argentina anserina B	Poans02aG0121100	OG_19521	1713	321	237	-783.575	-779.278	153.654	0	0.003374	0.0496985
Argentina anserina B	Poans07bG0263400	OG_19523	1083	423	342	-1530.08	-1507.59	33.4861	13	2.005e-11	1.38854e-09
Argentina anserina B	Poans01bG0204900	OG_19526	879	528	468	-2026.79	-2020.11	6.84786	5	0.0002576	0.00503904
Argentina anserina B	Poans01bG0106400	OG_19530	2532	2172	1221	-5983.72	-5909.76	96.5119	22	0	0
Argentina anserina B	Poans02aG0330800	OG_19534	522	390	321	-1325.69	-1306.91	31.1418	14	8.871e-10	4.49438e-08
Argentina anserina B	Poans07bG0258900	OG_19595	1725	486	402	-1525.3	-1519.24	61.092	0	0.0005004	0.00918202
Argentina anserina B	Poans01bG0221100	OG_19617	735	591	432	-1764.15	-1759.35	23.6747	1	0.001943	0.0307284
Argentina anserina B	Poans05aG0047200	OG_19641	1662	528	369	-1401.51	-1394.32	14.9614	4	0.0001486	0.0030602
Argentina anserina B	Poans04bG0220800	OG_19646	3297	1527	696	-3513.58	-3499.9	83.6162	4	1.688e-07	5.79828e-06
Argentina anserina B	Poans05aG0088000	OG_19648	1383	1128	666	-2860.41	-2838.12	22.1598	11	2.445e-11	1.66638e-09
Argentina anserina B	Poans04bG0064500	OG_19656	771	642	465	-1670.37	-1649.49	24.298	13	1.023e-10	6.12196e-09
Argentina anserina B	Poans02aG0093300	OG_19675	1470	1272	684	-3188.29	-3183.12	44.8621	0	0.001293	0.0214978
Argentina anserina B	Poans02aG0239300	OG_19684	897	114	114	-461.911	-454.85	98.4429	6	0.0001713	0.00348175
Argentina anserina B	Poans02aG0193700	OG_19711	1191	543	342	-1317.5	-1300.72	71.4964	5	6.868e-09	2.96506e-07
Argentina anserina B	Poans02aG0051500	OG_19720	2424	369	324	-1539.48	-1529.79	35.6457	7	1.062e-05	0.000272237
Argentina anserina B	Poans02aG0041500	OG_19746	1755	1014	615	-2592.44	-2585.4	28.709	4	0.000175	0.00354855
Argentina anserina B	Poans02aG0279900	OG_19764	1215	1011	621	-2637.76	-2632.3	28.1477	2	0.0009521	0.0163851
Argentina anserina B	Poans02aG0264300	OG_19767	855	651	426	-1817.38	-1803.23	16.52	13	1.047e-07	3.73075e-06
Argentina anserina B	Poans06bG0133300	OG_19801	495	174	147	-480.576	-472.687	86.2285	6	7.119e-05	0.00157158
Argentina anserina B	Poans02aG0219900	OG_19856	2313	468	318	-1180.66	-1174.71	70.773	2	0.0005604	0.0101314
Argentina anserina B	Poans02aG0250100	OG_19892	3432	594	480	-2018.75	-2003.45	46.0437	6	3.153e-08	1.21692e-06
Argentina anserina B	Poans04bG0101000	OG_19910	1119	321	303	-1153.12	-1145.71	6.22629	10	0.000118	0.00248974
Argentina anserina B	Poans07bG0015700	OG_19993	3933	900	582	-2517.06	-2498.7	18.0278	8	1.361e-09	6.69776e-08
Argentina anserina B	Poans02aG0311700	OG_20005	2226	2064	1077	-5305.29	-5300.74	26.2599	0	0.002559	0.039137
Argentina anserina B	Poans01bG0071300	OG_20029	1611	789	444	-1895.52	-1890.18	72.2649	1	0.001072	0.0182103
Argentina anserina B	Poans05aG0196900	OG_20084	1443	1110	678	-2835.2	-2812.97	39.1193	9	2.617e-11	1.76263e-09
Argentina anserina B	Poans07bG0212900	OG_20143	2517	1014	729	-3086.5	-3056.85	36.5685	11	1.354e-14	1.76174e-12
Argentina anserina B	Poans05aG0172100	OG_20190	1764	1608	801	-3974.45	-3969.73	47.8673	0	0.002132	0.0332883
Argentina anserina B	Poans03bG0199500	OG_20249	993	495	414	-1735.34	-1725.92	135.496	3	1.431e-05	0.000353124
Argentina anserina B	Poans06bG0334500	OG_20267	1836	1479	810	-3805.32	-3762.88	44.0211	18	0	0
Argentina anserina B	Poans06bG0270200	OG_20298	5187	564	525	-2406.02	-2373.21	23.3594	28	5.551e-16	9.63014e-14
Argentina anserina B	Poans03bG0209200	OG_20337	2484	1647	990	-4881.65	-4833.26	50.9761	18	0	0
Argentina anserina B	Poans07bG0250300	OG_20356	1737	1623	903	-4091	-4084.95	23.2768	2	0.0005064	0.00926243
Argentina anserina B	Poans05aG0302100	OG_20397	2742	444	321	-1132.33	-1124.6	9.56711	5	8.462e-05	0.00184669
Argentina anserina B	Poans03bG0222700	OG_20441	2757	1992	960	-4973.91	-4931.96	22.7172	27	0	0
Argentina anserina B	Poans03bG0116500	OG_20469	2781	903	840	-3911.82	-3907.5	33.4129	0	0.003276	0.0484211
Argentina anserina B	Poans05aG0070000	OG_20488	3468	1410	888	-4156.62	-4129	17.243	20	1.076e-13	1.20786e-11
Argentina anserina B	Poans01bG0116600	OG_20495	1824	621	492	-1852.9	-1843.14	20.1779	3	9.981e-06	0.000258558
Argentina anserina B	Poans03bG0043400	OG_20550	504	417	300	-994.031	-987.865	94.1966	2	0.0004452	0.00826628
Argentina anserina B	Poans01bG0076900	OG_20625	903	549	375	-1385.53	-1380	139.944	1	0.0008823	0.0152603
Argentina anserina B	Poans01bG0040900	OG_20667	861	546	375	-1368.68	-1362.01	535.446	0	0.0002601	0.00508216
Argentina anserina B	Poans05aG0082500	OG_20677	1440	1092	699	-3072.78	-3061.55	42.1453	4	2.138e-06	6.21322e-05
Argentina anserina B	Poans01bG0355500	OG_20707	834	642	414	-1597.63	-1572.86	49.0444	13	1.943e-12	1.66855e-10
Argentina anserina B	Poans02aG0320000	OG_20720	1305	516	444	-1683.25	-1659.33	24.0965	14	4.599e-12	3.63999e-10
Argentina anserina B	Poans02aG0345900	OG_20764	1752	1065	522	-2619.63	-2613.81	69.2121	0	0.0006501	0.0116428
Argentina anserina B	Poans05aG0248800	OG_20830	2970	336	291	-1054.61	-1047.09	129.856	0	0.0001057	0.00225515
Argentina anserina B	Poans04bG0232200	OG_20843	1812	1416	888	-3946.47	-3942.14	46.9171	0	0.003233	0.0479092
Argentina anserina B	Poans07bG0028700	OG_20854	945	834	636	-2931.36	-2926.83	210.26	0	0.002637	0.0400801
Argentina anserina B	Poans02aG0193200	OG_20870	3714	510	456	-2094.62	-2087.18	18.4988	3	0.0001146	0.00242396
Argentina anserina B	Poans03bG0005400	OG_20897	435	303	219	-807.05	-800.633	41.7685	3	0.0003403	0.00647966
Argentina anserina B	Poans03bG0134700	OG_20905	1353	723	540	-2056.86	-2035.24	15.3443	19	4.846e-11	3.05993e-09
Argentina anserina B	Poans03bG0010700	OG_20921	1266	1245	663	-3020.77	-3016.21	131.509	0	0.002527	0.0387511
Argentina anserina B	Poans06bG0260900	OG_20947	2493	2064	1026	-5176.94	-5151.92	25.0159	11	1.506e-12	1.31967e-10
Argentina anserina B	Poans06bG0194000	OG_20953	747	540	399	-1465.35	-1456.81	24.784	3	3.595e-05	0.000829894
Argentina anserina B	Poans01bG0232700	OG_20985	3027	531	447	-1782.87	-1770.41	6.82211	15	5.989e-07	1.87361e-05
Argentina anserina B	Poans05aG0024100	OG_21014	1266	858	531	-2377.22	-2354.69	30.7057	12	1.927e-11	1.35087e-09
Argentina anserina B	Poans04bG0243700	OG_21028	1419	759	588	-2334.23	-2329.2	163.133	0	0.001522	0.0248719
Argentina anserina B	Poans06bG0003100	OG_21103	879	270	252	-1010.27	-998.877	154.425	2	1.818e-06	5.33746e-05
Argentina anserina B	Poans05aG0188000	OG_21114	711	465	294	-1133.82	-1129.38	32.4261	2	0.002856	0.0428774
Argentina anserina B	Poans02aG0023000	OG_21118	1185	807	492	-2010.97	-1980.53	38.5612	17	6.106e-15	8.59595e-13
Argentina anserina B	Poans06bG0153200	OG_21146	3600	1938	1212	-5791.22	-5759.58	57.2282	7	1.776e-15	2.82433e-13
Argentina anserina B	Poans01bG0058500	OG_21204	3150	789	567	-2416.88	-2399.27	35.3318	8	2.933e-09	1.36147e-07
Argentina anserina B	Poans03bG0275100	OG_21240	804	279	243	-879.488	-874.823	10.4013	3	0.002255	0.0350177
Argentina anserina B	Poans06bG0357900	OG_21254	1278	1041	576	-2703.14	-2668.89	51.404	14	1.11e-16	2.0722e-14
Argentina anserina B	Poans05aG0306500	OG_21505	1191	924	588	-2545.54	-2536.74	63.4575	1	2.706e-05	0.000636651
Argentina anserina B	Poans05aG0306400	OG_21506	897	165	147	-566.754	-559.617	53.5636	2	0.000158	0.00323825
Argentina anserina B	Poans05aG0290300	OG_21522	4215	324	309	-1423.88	-1416.2	32.2529	4	8.888e-05	0.0019323
Argentina anserina B	Poans05aG0065500	OG_21525	783	552	381	-1434.37	-1412.25	64.2092	9	2.911e-11	1.93984e-09
Argentina anserina B	Poans01bG0198600	OG_21534	3309	2298	1311	-6469.14	-6433.14	122.107	6	0	0
Argentina anserina B	Poans02aG0191300	OG_21564	705	543	435	-1766.1	-1741.35	48.4708	14	1.981e-12	1.69272e-10
Argentina anserina B	Poans04bG0184900	OG_21590	2022	1542	996	-4848.87	-4796.97	38.1576	26	0	0
Argentina anserina B	Poans06bG0040600	OG_21622	1242	819	672	-2927.22	-2911.7	20.641	9	2.528e-08	9.8903e-07
Argentina anserina B	Poans04bG0187000	OG_21667	2190	1707	846	-4123.03	-4097.38	44.7776	8	7.93e-13	7.60881e-11
Argentina anserina B	Poans03bG0246700	OG_21669	1239	801	513	-2125.88	-2119.83	68.7978	0	0.0005027	0.00921438
Argentina anserina B	Poans04bG0002400	OG_21673	2520	471	411	-1653.23	-1629.86	13.3581	22	8.165e-12	6.04456e-10
Argentina anserina B	Poans02aG0102400	OG_21734	603	249	243	-889.592	-884.611	8.06192	4	0.001597	0.0258759
Argentina anserina B	Poans06bG0115200	OG_21736	1026	312	300	-1280.74	-1274.57	6.95159	4	0.0004412	0.00820976
Argentina anserina B	Poans04bG0037700	OG_21834	1686	438	270	-981.068	-963.622	79.1386	18	3.487e-09	1.60132e-07
Argentina anserina B	Poans03bG0141400	OG_21842	1458	1137	666	-2919.35	-2890.74	36.5234	9	3.93e-14	4.82127e-12
Argentina anserina B	Poans03bG0256200	OG_21845	6492	1371	801	-3563.45	-3550.23	24.5101	5	2.72e-07	8.9666e-06
Argentina anserina B	Poans03bG0126300	OG_21877	1110	684	408	-1740.58	-1711.61	39.33	13	2.687e-14	3.36856e-12
Argentina anserina B	Poans04bG0145400	OG_21889	627	513	348	-1334.02	-1328.75	25.8462	3	0.001169	0.019607
Argentina anserina B	Poans06bG0334100	OG_21896	1581	1191	699	-3067.43	-3050.5	31.2029	7	5.909e-09	2.58718e-07
Argentina anserina B	Poans03bG0167200	OG_21898	1254	405	351	-1362.71	-1354.83	40.4864	2	7.162e-05	0.00157904
Argentina anserina B	Poans02aG0204700	OG_21925	1836	1293	840	-4121.08	-4083.07	45.6118	13	0	0
Argentina anserina B	Poans02aG0288500	OG_21930	2412	2136	1044	-5357.52	-5352.48	75.7215	0	0.001509	0.0247065
Argentina anserina B	Poans05aG0268200	OG_21936	2004	600	423	-1731.41	-1710.93	16.2873	16	1.549e-10	8.89092e-09
Argentina anserina B	Poans03bG0311600	OG_21956	1188	783	534	-2232.35	-2217.47	40.4469	7	4.865e-08	1.82438e-06
Argentina anserina B	Poans01bG0106100	OG_21966	807	492	294	-1111.93	-1100.39	141.907	3	1.555e-06	4.59675e-05
Argentina anserina B	Poans02aG0016400	OG_22053	1059	636	570	-2517.93	-2513.32	36.6386	2	0.002395	0.0370399
Argentina anserina B	Poans02aG0016500	OG_22053	1059	636	570	-2503.39	-2481.4	12.7586	14	3.337e-11	2.1959e-09
Argentina anserina B	Poans04bG0090900	OG_22061	2265	1599	819	-3896.42	-3890.81	118.645	1	0.0008092	0.0141201
Argentina anserina B	Poans02aG0024500	OG_22124	4899	1677	846	-4681.72	-4658.34	55.4286	7	8.008e-12	5.98885e-10
Argentina anserina B	Poans02aG0073200	OG_22146	1473	1368	639	-3129.66	-3102.89	104.676	7	2.531e-13	2.6506e-11
Argentina anserina B	Poans07bG0260500	OG_22152	996	933	471	-2057.65	-2040.97	85.8109	3	7.689e-09	3.27689e-07
Argentina anserina B	Poans07bG0062200	OG_22156	1653	654	474	-1863.2	-1853.86	84.1841	2	1.548e-05	0.000379271
Argentina anserina B	Poans03bG0030800	OG_22157	3201	1731	1245	-5350.26	-5340.71	999	1	1.237e-05	0.000310606
Argentina anserina B	Poans04bG0205400	OG_22204	1122	588	528	-2351.29	-2304.33	121.652	30	0	0
Argentina anserina B	Poans06bG0265500	OG_22234	16929	14577	5850	-38488.6	-38467.7	66.3272	1	1.081e-10	6.44659e-09
Argentina anserina B	Poans04bG0150000	OG_22235	1164	591	417	-1589.76	-1577.87	49.8213	6	1.079e-06	3.2512e-05
Argentina anserina B	Poans03bG0056600	OG_22244	1845	609	459	-1906.09	-1888.02	34.9184	11	1.841e-09	8.83217e-08
Argentina anserina B	Poans06bG0327900	OG_22287	1116	594	447	-1768.58	-1761.69	91.3755	2	0.0002038	0.00406535
Argentina anserina B	Poans01bG0359700	OG_22301	2961	2568	1071	-5778.43	-5774.1	155.503	0	0.003254	0.0481521
Argentina anserina B	Poans05aG0049100	OG_22342	2454	1530	870	-4362.07	-4299.07	47.1111	27	0	0
Argentina anserina B	Poans05aG0021200	OG_22350	390	195	183	-666.749	-658.605	24.8578	5	5.44e-05	0.00122133
Argentina anserina B	Poans03bG0337400	OG_22362	726	441	360	-1434.56	-1423.94	54.2839	4	4.059e-06	0.000112079
Argentina anserina B	Poans04bG0180400	OG_22403	1287	915	567	-2478.97	-2452.98	61.1229	9	5.632e-13	5.62381e-11
Argentina anserina B	Poans01bG0049100	OG_22407	1707	1362	639	-3150.49	-3137.8	69.4145	4	4.706e-07	1.49677e-05
Argentina anserina B	Poans06bG0204900	OG_22422	1524	768	504	-1902.08	-1893.15	773.828	1	2.361e-05	0.000562416
Argentina anserina B	Poans02aG0143200	OG_22430	1335	693	450	-1843.09	-1827.27	42.5189	6	1.854e-08	7.47475e-07
Argentina anserina B	Poans03bG0109400	OG_22495	2355	2289	1209	-6174.96	-6166.8	80.2346	0	5.329e-05	0.00119798
Argentina anserina B	Poans05aG0136600	OG_22513	5172	1380	699	-3257.41	-3232.14	38.4988	10	1.171e-12	1.05852e-10
Argentina anserina B	Poans02aG0258900	OG_22546	2931	1563	792	-3934.98	-3898.66	114.493	13	0	0
Argentina anserina B	Poans04bG0231900	OG_22554	1167	1053	570	-2616.89	-2573.56	63.2815	13	0	0
Argentina anserina B	Poans03bG0102300	OG_22588	1548	1365	762	-3478.01	-3471.07	22.998	3	0.000194	0.00389702
Argentina anserina B	Poans02aG0128700	OG_22616	1275	672	540	-2462.28	-2425.93	45.0143	15	0	0
Argentina anserina B	Poans06bG0079700	OG_22637	4167	3759	1707	-9540.19	-9514.54	99.387	6	7.906e-13	7.60881e-11
Argentina anserina B	Poans04bG0139800	OG_22647	1740	342	270	-909.204	-887.438	42.8055	14	4.17e-11	2.69247e-09
Argentina anserina B	Poans07bG0086800	OG_22695	1134	666	501	-1985.3	-1970.89	9.65507	13	7.987e-08	2.91865e-06
Argentina anserina B	Poans02aG0293600	OG_22771	1602	1068	588	-2527.61	-2514.27	48.2439	3	2.397e-07	7.99388e-06
Argentina anserina B	Poans04bG0047700	OG_22798	762	681	465	-1949.43	-1935.79	76.0878	4	1.76e-07	6.03353e-06
Argentina anserina B	Poans02aG0167000	OG_22826	993	513	396	-1601.4	-1582.73	71.1929	6	9.907e-10	4.97523e-08
Argentina anserina B	Poans05aG0195500	OG_22868	3642	1911	1143	-5860.62	-5850.9	56.0879	0	1.038e-05	0.000267281
Argentina anserina B	Poans06bG0125000	OG_22871	1704	510	375	-1393.52	-1376.22	19.5789	12	4.055e-09	1.82794e-07
Argentina anserina B	Poans06bG0077300	OG_22911	348	276	231	-925.646	-910.105	25.1503	13	2.473e-08	9.7194e-07
Argentina anserina B	Poans03bG0176200	OG_22926	1248	858	504	-2152.57	-2131.07	28.2425	11	5.489e-11	3.40338e-09
Argentina anserina B	Poans07bG0042100	OG_22964	3177	2280	1416	-6663.51	-6656.53	44.5048	0	0.0001876	0.00378173
Argentina anserina B	Poans06bG0145000	OG_23020	1377	1158	876	-3812.61	-3805.06	6.60974	2	0.0001029	0.00220638
Argentina anserina B	Poans02aG0018400	OG_23045	669	504	381	-1472.4	-1463.26	20.3457	5	1.898e-05	0.000457197
Argentina anserina B	Poans06bG0183600	OG_23057	4560	4497	1695	-10272.4	-10266.9	148.79	0	0.0009274	0.015976
[truncated: 780 more rows]

## Sheet: Table S9
Supplementary Table 9 KEGG Enrichment Analysis of Positively Selected Genes
Species	Kegg ID	Description	Gene Ratio	Bg Ratio	P-value	Adjusted P-value	Q-value	Gene ID	Count
Argentina anserina A	ko03440	Homologous recombination	6/201	127/10104	0.041058	0.923431	0.923431	Poans05bG0171300/Poans03aG0275100/Poans03aG0281500/Poans07aG0008200/Poans05bG0048200/Poans01aG0209100	6
	ko04122	Sulfur relay system	2/201	20/10104	0.0591728	0.923431	0.923431	Poans03aG0125200/Poans06aG0196500	2
	ko00040	Pentose and glucuronate interconversions	9/201	253/10104	0.0658022	0.923431	0.923431	Poans01aG0153300/Poans06aG0054300/Poans02bG0119300/Poans06aG0271200/Poans04aG0141000/Poans01aG0190600/Poans07aG0151800/Poans04aG0160400/Poans06aG0120100	9
	ko01230	Biosynthesis of amino acids	13/201	412/10104	0.0675386	0.923431	0.923431	Poans06aG0134000/Poans07aG0162300/Poans02bG0074600/Poans06aG0040300/Poans07aG0043900/Poans02bG0266200/Poans06aG0116400/Poans03aG0227100/Poans03aG0116900/Poans02bG0181000/Poans06aG0016200/Poans02bG0156400/Poans01aG0133300	13
	ko00290	Valine, leucine and isoleucine biosynthesis	3/201	50/10104	0.0769966	0.923431	0.923431	Poans06aG0040300/Poans02bG0266200/Poans02bG0156400	3
	ko00770	Pantothenate and CoA biosynthesis	4/201	81/10104	0.0776513	0.923431	0.923431	Poans06aG0040300/Poans02bG0266200/Poans02bG0156400/Poans07aG0111900	4
	ko03450	Non-homologous end-joining	2/201	25/10104	0.0876452	0.923431	0.923431	Poans04aG0280000/Poans04aG0051900	2
	ko00450	Selenocompound metabolism	2/201	26/10104	0.0937492	0.923431	0.923431	Poans03aG0219500/Poans03aG0227100	2
	ko01210	2-Oxocarboxylic acid metabolism	5/201	129/10104	0.114535	0.923431	0.923431	Poans06aG0040300/Poans02bG0266200/Poans06aG0116400/Poans03aG0116900/Poans02bG0156400	5
	ko00020	Citrate cycle (TCA cycle)	4/201	94/10104	0.117382	0.923431	0.923431	Poans04aG0282400/Poans01aG0179800/Poans03aG0116900/Poans04aG0162200	4
	ko00480	Glutathione metabolism	6/201	169/10104	0.120903	0.923431	0.923431	Poans07aG0052800/Poans07aG0050900/Poans04aG0036600/Poans03aG0116900/Poans06aG0102800/Poans06aG0322900	6
	ko04145	Phagosome	6/201	174/10104	0.133543	0.923431	0.923431	Poans06aG0294300/Poans01aG0194600/Poans06aG0262500/Poans04aG0170400/Poans06aG0315000/Poans03aG0056700	6
	ko04141	Protein processing in endoplasmic reticulum	13/201	474/10104	0.150313	0.923431	0.923431	Poans05bG0313400/Poans01aG0101200/Poans04aG0170400/Poans02bG0003600/Poans07aG0237900/Poans05bG0161600/Poans03aG0188400/Poans03aG0115300/Poans03aG0115400/Poans05bG0102100/Poans06aG0057700/Poans06aG0064700/Poans03aG0223200	13
	ko00270	Cysteine and methionine metabolism	6/201	182/10104	0.15501	0.923431	0.923431	Poans03aG0125200/Poans06aG0040300/Poans02bG0266200/Poans04aG0009100/Poans03aG0227100/Poans04aG0197300	6
	ko00785	Lipoic acid metabolism	1/201	10/10104	0.18211	0.923431	0.923431	Poans06aG0371500	1
	ko00130	Ubiquinone and other terpenoid-quinone biosynthesis	3/201	77/10104	0.197481	0.923431	0.923431	Poans07aG0045700/Poans05bG0122000/Poans02bG0345800	3
	ko01200	Carbon metabolism	12/201	468/10104	0.222026	0.923431	0.923431	Poans06aG0134000/Poans07aG0162300/Poans07aG0042900/Poans07aG0043900/Poans04aG0282400/Poans07aG0255500/Poans06aG0200700/Poans01aG0179800/Poans03aG0116900/Poans06aG0091600/Poans01aG0133300/Poans01aG0146200	12
	ko00100	Steroid biosynthesis	3/201	84/10104	0.233877	0.923431	0.923431	Poans03aG0301500/Poans06aG0147300/Poans01aG0152800	3
	ko00563	Glycosylphosphatidylinositol (GPI)-anchor biosynthesis	2/201	49/10104	0.25481	0.923431	0.923431	Poans01aG0165300/Poans05bG0138500	2
	ko00562	Inositol phosphate metabolism	4/201	129/10104	0.255069	0.923431	0.923431	Poans07aG0162300/Poans06aG0094500/Poans03aG0312900/Poans06aG0411600	4
	ko00260	Glycine, serine and threonine metabolism	4/201	130/10104	0.259443	0.923431	0.923431	Poans04aG0049100/Poans02bG0181000/Poans06aG0016200/Poans01aG0133300	4
	ko03430	Mismatch repair	3/201	92/10104	0.276762	0.923431	0.923431	Poans05bG0258300/Poans07aG0222500/Poans05bG0048200	3
	ko00966	Glucosinolate biosynthesis	2/201	52/10104	0.277038	0.923431	0.923431	Poans06aG0040300/Poans02bG0266200	2
	ko00500	Starch and sucrose metabolism	8/201	314/10104	0.287717	0.923431	0.923431	Poans05bG0056400/Poans05bG0203100/Poans02bG0310000/Poans05bG0222800/Poans04aG0044800/Poans07aG0103900/Poans06aG0188200/Poans06aG0282600	8
	ko00010	Glycolysis / Gluconeogenesis	6/201	226/10104	0.29445	0.923431	0.923431	Poans06aG0134000/Poans07aG0162300/Poans07aG0042900/Poans07aG0043900/Poans04aG0282400/Poans01aG0133300	6
	ko03060	Protein export	3/201	96/10104	0.298508	0.923431	0.923431	Poans06aG0007100/Poans02bG0347000/Poans07aG0119400	3
	ko03013	RNA transport	9/201	364/10104	0.299837	0.923431	0.923431	Poans01aG0036200/Poans04aG0028300/Poans01aG0233100/Poans07aG0074600/Poans04aG0000800/Poans06aG0008200/Poans01aG0052400/Poans02bG0349500/Poans07aG0026600	9
	ko00564	Glycerophospholipid metabolism	5/201	185/10104	0.307718	0.923431	0.923431	Poans05bG0227200/Poans06aG0120700/Poans01aG0026100/Poans04aG0210700/Poans05bG0096300	5
	ko00970	Aminoacyl-tRNA biosynthesis	4/201	141/10104	0.308369	0.923431	0.923431	Poans06aG0397600/Poans03aG0219500/Poans05bG0244300/Poans01aG0214800	4
	ko00900	Terpenoid backbone biosynthesis	3/201	101/10104	0.325814	0.923431	0.923431	Poans07aG0049900/Poans02bG0284800/Poans06aG0419200	3
	ko00942	Anthocyanin biosynthesis	1/201	20/10104	0.33119	0.923431	0.923431	Poans05bG0260300	1
	ko03020	RNA polymerase	3/201	102/10104	0.33128	0.923431	0.923431	Poans03aG0276900/Poans02bG0323300/Poans06aG0317000	3
	ko00190	Oxidative phosphorylation	6/201	237/10104	0.332957	0.923431	0.923431	Poans01aG0194600/Poans06aG0277600/Poans06aG0408100/Poans06aG0315000/Poans07aG0120400/Poans01aG0179800	6
	ko00920	Sulfur metabolism	2/201	61/10104	0.343219	0.923431	0.923431	Poans03aG0125200/Poans04aG0186600	2
	ko00908	Zeatin biosynthesis	2/201	62/10104	0.350474	0.923431	0.923431	Poans03aG0144400/Poans01aG0061500	2
	ko00052	Galactose metabolism	3/201	108/10104	0.364016	0.923431	0.923431	Poans07aG0190300/Poans06aG0188200/Poans06aG0282600	3
	ko00561	Glycerolipid metabolism	4/201	154/10104	0.367209	0.923431	0.923431	Poans07aG0190300/Poans05bG0227200/Poans06aG0120700/Poans04aG0210700	4
	ko04144	Endocytosis	8/201	341/10104	0.368113	0.923431	0.923431	Poans01aG0039500/Poans06aG0313600/Poans04aG0029900/Poans06aG0262500/Poans04aG0274600/Poans02bG0003600/Poans01aG0026100/Poans03aG0115200	8
	ko00051	Fructose and mannose metabolism	3/201	109/10104	0.369453	0.923431	0.923431	Poans07aG0162300/Poans07aG0125300/Poans07aG0042900	3
	ko00603	Glycosphingolipid biosynthesis - globo and isoglobo series	1/201	23/10104	0.370395	0.923431	0.923431	Poans07aG0190300	1
	ko02010	ABC transporters	3/201	111/10104	0.380302	0.923431	0.923431	Poans07aG0218200/Poans03aG0168800/Poans04aG0165500	3
	ko00660	C5-Branched dibasic acid metabolism	1/201	24/10104	0.382948	0.923431	0.923431	Poans02bG0156400	1
	ko03018	RNA degradation	5/201	207/10104	0.394599	0.923431	0.923431	Poans03aG0193400/Poans02bG0294300/Poans03aG0306600/Poans03aG0214600/Poans04aG0227500	5
	ko01040	Biosynthesis of unsaturated fatty acids	2/201	69/10104	0.400404	0.923431	0.923431	Poans03aG0003800/Poans06aG0091600	2
	ko04136	Autophagy - other	2/201	70/10104	0.407396	0.923431	0.923431	Poans05bG0023300/Poans01aG0198300	2
	ko00710	Carbon fixation in photosynthetic organisms	3/201	123/10104	0.444329	0.928893	0.928893	Poans06aG0134000/Poans07aG0162300/Poans07aG0042900	3
	ko00740	Riboflavin metabolism	1/201	31/10104	0.464117	0.928893	0.928893	Poans06aG0004300	1
	ko00400	Phenylalanine, tyrosine and tryptophan biosynthesis	2/201	82/10104	0.487928	0.928893	0.928893	Poans02bG0074600/Poans02bG0181000	2
	ko00909	Sesquiterpenoid and triterpenoid biosynthesis	2/201	83/10104	0.494331	0.928893	0.928893	Poans01aG0152800/Poans02bG0284800	2
	ko00750	Vitamin B6 metabolism	1/201	35/10104	0.505632	0.928893	0.928893	Poans07aG0247100	1
	ko00196	Photosynthesis - antenna proteins	1/201	37/10104	0.525174	0.928893	0.928893	Poans03aG0305400	1
	ko00030	Pentose phosphate pathway	2/201	89/10104	0.53167	0.928893	0.928893	Poans07aG0042900/Poans07aG0255500	2
	ko00350	Tyrosine metabolism	2/201	89/10104	0.53167	0.928893	0.928893	Poans03aG0037600/Poans04aG0052500	2
	ko00514	Other types of O-glycan biosynthesis	1/201	39/10104	0.543946	0.928893	0.928893	Poans05bG0134400	1
	ko00650	Butanoate metabolism	1/201	39/10104	0.543946	0.928893	0.928893	Poans02bG0156400	1
	ko00280	Valine, leucine and isoleucine degradation	2/201	97/10104	0.578472	0.928893	0.928893	Poans06aG0040300/Poans02bG0266200	2
	ko01212	Fatty acid metabolism	3/201	154/10104	0.595013	0.928893	0.928893	Poans03aG0276200/Poans03aG0003800/Poans06aG0091600	3
	ko03410	Base excision repair	2/201	100/10104	0.595123	0.928893	0.928893	Poans02bG0335800/Poans04aG0280000	2
	ko00511	Other glycan degradation	1/201	45/10104	0.595947	0.928893	0.928893	Poans07aG0213900	1
	ko00565	Ether lipid metabolism	1/201	47/10104	0.611934	0.928893	0.928893	Poans01aG0026100	1
	ko00670	One carbon pool by folate	1/201	47/10104	0.611934	0.928893	0.928893	Poans01aG0000200	1
	ko03015	mRNA surveillance pathway	5/201	269/10104	0.623982	0.928893	0.928893	Poans05bG0041100/Poans05bG0023300/Poans02bG0267900/Poans06aG0350500/Poans01aG0172600	5
	ko00950	Isoquinoline alkaloid biosynthesis	1/201	50/10104	0.634742	0.928893	0.928893	Poans03aG0037600	1
	ko00520	Amino sugar and nucleotide sugar metabolism	4/201	222/10104	0.648565	0.928893	0.928893	Poans02bG0119300/Poans07aG0125300/Poans03aG0070800/Poans06aG0023100	4
	ko04120	Ubiquitin mediated proteolysis	6/201	332/10104	0.652049	0.928893	0.928893	Poans05bG0161600/Poans03aG0188400/Poans06aG0176900/Poans07aG0197700/Poans01aG0154600/Poans02bG0271500	6
	ko00592	alpha-Linolenic acid metabolism	2/201	115/10104	0.671002	0.928893	0.928893	Poans02bG0055700/Poans06aG0091600	2
	ko00240	Pyrimidine metabolism	2/201	119/10104	0.689196	0.928893	0.928893	Poans05bG0315100/Poans01aG0202500	2
	ko00600	Sphingolipid metabolism	1/201	58/10104	0.689249	0.928893	0.928893	Poans07aG0190300	1
	ko00905	Brassinosteroid biosynthesis	1/201	58/10104	0.689249	0.928893	0.928893	Poans06aG0387000	1
	ko00062	Fatty acid elongation	1/201	59/10104	0.695467	0.928893	0.928893	Poans03aG0276200	1
	ko00943	Isoflavonoid biosynthesis	1/201	59/10104	0.695467	0.928893	0.928893	Poans04aG0114600	1
	ko03030	DNA replication	2/201	121/10104	0.697981	0.928893	0.928893	Poans04aG0190600/Poans05bG0048200	2
	ko00360	Phenylalanine metabolism	1/201	61/10104	0.707533	0.928893	0.928893	Poans04aG0052500	1
	ko00513	Various types of N-glycan biosynthesis	1/201	64/10104	0.724746	0.928893	0.928893	Poans04aG0160100	1
	ko00620	Pyruvate metabolism	3/201	188/10104	0.726859	0.928893	0.928893	Poans03aG0161800/Poans07aG0043900/Poans04aG0282400	3
	ko04070	Phosphatidylinositol signaling system	2/201	131/10104	0.738871	0.928893	0.928893	Poans06aG0094500/Poans06aG0411600	2
	ko00910	Nitrogen metabolism	1/201	67/10104	0.74095	0.928893	0.928893	Poans01aG0146200	1
	ko00053	Ascorbate and aldarate metabolism	2/201	132/10104	0.742691	0.928893	0.928893	Poans02bG0119300/Poans06aG0023100	2
	ko00230	Purine metabolism	3/201	198/10104	0.758614	0.928893	0.928893	Poans04aG0286100/Poans07aG0043900/Poans05bG0096300	3
	ko00220	Arginine biosynthesis	1/201	71/10104	0.761089	0.928893	0.928893	Poans06aG0116400	1
	ko00904	Diterpenoid biosynthesis	1/201	74/10104	0.775164	0.928893	0.928893	Poans04aG0192500	1
	ko00640	Propanoate metabolism	1/201	75/10104	0.779669	0.928893	0.928893	Poans06aG0091600	1
	ko00410	beta-Alanine metabolism	1/201	79/10104	0.796811	0.928893	0.928893	Poans06aG0091600	1
	ko03040	Spliceosome	7/201	450/10104	0.79773	0.928893	0.928893	Poans02bG0022200/Poans02bG0003600/Poans02bG0302600/Poans01aG0092800/Poans04aG0189000/Poans05bG0299600/Poans07aG0026600	7
	ko00061	Fatty acid biosynthesis	1/201	83/10104	0.812626	0.928893	0.928893	Poans03aG0276200	1
	ko00071	Fatty acid degradation	1/201	84/10104	0.816384	0.928893	0.928893	Poans06aG0091600	1
	ko04130	SNARE interactions in vesicular transport	1/201	86/10104	0.823677	0.928893	0.928893	Poans06aG0294300	1
	ko00195	Photosynthesis	1/201	88/10104	0.830682	0.928893	0.928893	Poans04aG0292000	1
	ko04146	Peroxisome	2/201	165/10104	0.844344	0.928893	0.928893	Poans03aG0116900/Poans06aG0091600	2
	ko00902	Monoterpenoid biosynthesis	1/201	95/10104	0.853088	0.928893	0.928893	Poans03aG0323000	1
	ko00860	Porphyrin and chlorophyll metabolism	1/201	96/10104	0.856038	0.928893	0.928893	Poans07aG0189000	1
	ko00906	Carotenoid biosynthesis	1/201	96/10104	0.856038	0.928893	0.928893	Poans07aG0074500	1
	ko03022	Basal transcription factors	1/201	96/10104	0.856038	0.928893	0.928893	Poans03aG0038500	1
	ko00460	Cyanoamino acid metabolism	1/201	100/10104	0.867262	0.931165	0.931165	Poans01aG0146200	1
	ko00330	Arginine and proline metabolism	1/201	122/10104	0.915108	0.969255	0.969255	Poans07aG0225900	1
	ko00941	Flavonoid biosynthesis	1/201	126/10104	0.921743	0.969255	0.969255	Poans04aG0201500	1
	ko00630	Glyoxylate and dicarboxylate metabolism	1/201	140/10104	0.941154	0.972096	0.972096	Poans01aG0146200	1
	ko03420	Nucleotide excision repair	1/201	142/10104	0.943505	0.972096	0.972096	Poans02bG0271500	1
	ko04016	MAPK signaling pathway - plant	3/201	341/10104	0.968418	0.987786	0.987786	Poans07aG0121500/Poans04aG0066000/Poans06aG0353500	3
	ko00940	Phenylpropanoid biosynthesis	2/201	358/10104	0.994375	0.999319	0.999319	Poans03aG0052900/Poans05bG0019800	2
	ko04626	Plant-pathogen interaction	2/201	471/10104	0.999319	0.999319	0.999319	Poans04aG0066000/Poans02bG0132300	2
Argentina anserina B	ko00310	Lysine degradation	7/251	88/10104	0.00617089	0.47481	0.4655	Poans04bG0074700/Poans01bG0094000/Poans01bG0076400/Poans03bG0180000/Poans04bG0170800/Poans02aG0229500/Poans07bG0212900	7
	ko00860	Porphyrin and chlorophyll metabolism	7/251	96/10104	0.00981116	0.47481	0.4655	Poans02aG0185300/Poans02aG0285100/Poans02aG0285600/Poans03bG0138500/Poans06bG0077500/Poans01bG0213800/Poans04bG0037700	7
	ko00943	Isoflavonoid biosynthesis	5/251	59/10104	0.015299	0.47481	0.4655	Poans01bG0191100/Poans04bG0120000/Poans01bG0135300/Poans02aG0015900/Poans01bG0135200	5
	ko00073	Cutin, suberine and wax biosynthesis	5/251	64/10104	0.0211006	0.47481	0.4655	Poans04bG0239600/Poans05aG0135800/Poans02aG0343300/Poans07bG0122800/Poans04bG0072400	5
	ko03450	Non-homologous end-joining	3/251	25/10104	0.023275	0.47481	0.4655	Poans07bG0101800/Poans04bG0103800/Poans04bG0034800	3
	ko00240	Pyrimidine metabolism	7/251	119/10104	0.0286793	0.487548	0.477988	Poans07bG0078000/Poans02aG0066700/Poans03bG0220000/Poans01bG0002300/Poans01bG0193700/Poans05aG0082800/Poans04bG0220800	7
	ko00130	Ubiquinone and other terpenoid-quinone biosynthesis	5/251	77/10104	0.0423257	0.616746	0.604653	Poans04bG0221800/Poans04bG0199600/Poans04bG0043700/Poans05aG0146600/Poans06bG0260800	5
	ko03015	mRNA surveillance pathway	11/251	269/10104	0.0722424	0.802174	0.786445	Poans04bG0051300/Poans05aG0100700/Poans03bG0277200/Poans05aG0179600/Poans06bG0202400/Poans06bG0382500/Poans06bG0130100/Poans01bG0126900/Poans02aG0320000/Poans02aG0288500/Poans06bG0079700	11
	ko00591	Linoleic acid metabolism	5/251	91/10104	0.0758257	0.802174	0.786445	Poans01bG0191100/Poans05aG0210300/Poans01bG0135300/Poans06bG0038100/Poans01bG0135200	5
	ko03430	Mismatch repair	5/251	92/10104	0.0786445	0.802174	0.786445	Poans01bG0065900/Poans03bG0037500/Poans03bG0223800/Poans05aG0313800/Poans01bG0106400	5
	ko00511	Other glycan degradation	3/251	45/10104	0.100504	0.854282	0.837531	Poans06bG0201500/Poans04bG0199100/Poans06bG0260900	3
	ko00730	Thiamine metabolism	3/251	45/10104	0.100504	0.854282	0.837531	Poans03bG0216100/Poans04bG0038600/Poans05aG0234100	3
	ko00250	Alanine, aspartate and glutamate metabolism	5/251	104/10104	0.1167	0.915645	0.897691	Poans06bG0179900/Poans01bG0205200/Poans02aG0066700/Poans02aG0241800/Poans01bG0349200	5
	ko00480	Glutathione metabolism	7/251	169/10104	0.127971	0.92152	0.903451	Poans07bG0167500/Poans01bG0092400/Poans02aG0162600/Poans01bG0177600/Poans05aG0128900/Poans01bG0349500/Poans06bG0108000	7
	ko00531	Glycosaminoglycan degradation	2/251	26/10104	0.135518	0.92152	0.903451	Poans07bG0019600/Poans06bG0260900	2
	ko00590	Arachidonic acid metabolism	4/251	82/10104	0.146625	0.934735	0.916407	Poans01bG0191100/Poans01bG0177600/Poans01bG0135300/Poans01bG0135200	4
	ko00908	Zeatin biosynthesis	3/251	62/10104	0.199425	0.949567	0.930948	Poans02aG0037000/Poans03bG0239000/Poans02aG0036800	3
	ko03022	Basal transcription factors	4/251	96/10104	0.215827	0.949567	0.930948	Poans07bG0029300/Poans05aG0206300/Poans03bG0263600/Poans05aG0313100	4
	ko00514	Other types of O-glycan biosynthesis	2/251	39/10104	0.252568	0.949567	0.930948	Poans07bG0117100/Poans02aG0232300	2
	ko03008	Ribosome biogenesis in eukaryotes	6/251	174/10104	0.264599	0.949567	0.930948	Poans06bG0246900/Poans05aG0083700/Poans03bG0232300/Poans02aG0313800/Poans06bG0265500/Poans01bG0132000	6
	ko00940	Phenylpropanoid biosynthesis	11/251	358/10104	0.277347	0.949567	0.930948	Poans07bG0205500/Poans02aG0327200/Poans04bG0188100/Poans01bG0104000/Poans06bG0311600/Poans04bG0043700/Poans03bG0341700/Poans05aG0172600/Poans02aG0219900/Poans03bG0199500/Poans07bG0260500	11
	ko03420	Nucleotide excision repair	5/251	142/10104	0.277936	0.949567	0.930948	Poans01bG0350600/Poans01bG0065900/Poans03bG0223800/Poans05aG0005400/Poans01bG0106400	5
	ko00052	Galactose metabolism	4/251	108/10104	0.280833	0.949567	0.930948	Poans06bG0201500/Poans02aG0319200/Poans06bG0260900/Poans05aG0195500	4
	ko00640	Propanoate metabolism	3/251	75/10104	0.285687	0.949567	0.930948	Poans05aG0150000/Poans02aG0039500/Poans07bG0072800	3
	ko00760	Nicotinate and nicotinamide metabolism	2/251	43/10104	0.289641	0.949567	0.930948	Poans03bG0234500/Poans01bG0002300	2
	ko02010	ABC transporters	4/251	111/10104	0.297577	0.949567	0.930948	Poans05aG0115900/Poans06bG0382000/Poans07bG0172700/Poans06bG0270200	4
	ko00010	Glycolysis / Gluconeogenesis	7/251	226/10104	0.330455	0.949567	0.930948	Poans01bG0172500/Poans02aG0319200/Poans07bG0201400/Poans04bG0128700/Poans05aG0150000/Poans02aG0093300/Poans03bG0176200	7
	ko00901	Indole alkaloid biosynthesis	1/251	16/10104	0.331547	0.949567	0.930948	Poans03bG0167200	1
	ko00561	Glycerolipid metabolism	5/251	154/10104	0.336391	0.949567	0.930948	Poans03bG0163800/Poans05aG0221700/Poans04bG0209900/Poans05aG0204900/Poans01bG0062100	5
	ko00945	Stilbenoid, diarylheptanoid and gingerol biosynthesis	3/251	85/10104	0.35395	0.949567	0.930948	Poans04bG0188100/Poans04bG0043700/Poans03bG0341700	3
	ko03030	DNA replication	4/251	121/10104	0.354052	0.949567	0.930948	Poans01bG0065900/Poans03bG0223800/Poans05aG0005400/Poans01bG0106400	4
	ko00190	Oxidative phosphorylation	7/251	237/10104	0.375118	0.949567	0.930948	Poans02aG0324800/Poans05aG0292900/Poans06bG0226700/Poans01bG0170800/Poans07bG0265400/Poans04bG0131200/Poans05aG0065500	7
	ko00941	Flavonoid biosynthesis	4/251	126/10104	0.382381	0.949567	0.930948	Poans04bG0188100/Poans07bG0169700/Poans04bG0043700/Poans03bG0341700	4
	ko03440	Homologous recombination	4/251	127/10104	0.388035	0.949567	0.930948	Poans01bG0065900/Poans01bG0210100/Poans04bG0103800/Poans06bG0236200	4
	ko04146	Peroxisome	5/251	165/10104	0.390823	0.949567	0.930948	Poans02aG0204200/Poans01bG0353200/Poans04bG0175300/Poans02aG0254500/Poans04bG0285300	5
	ko00430	Taurine and hypotaurine metabolism	1/251	20/10104	0.395642	0.949567	0.930948	Poans01bG0177600	1
	ko04122	Sulfur relay system	1/251	20/10104	0.395642	0.949567	0.930948	Poans06bG0178500	1
	ko00260	Glycine, serine and threonine metabolism	4/251	130/10104	0.404953	0.949567	0.930948	Poans01bG0172500/Poans05aG0135800/Poans02aG0241800/Poans01bG0349200	4
	ko03018	RNA degradation	6/251	207/10104	0.409495	0.949567	0.930948	Poans06bG0246900/Poans05aG0179600/Poans04bG0043900/Poans05aG0197100/Poans06bG0327900/Poans01bG0359700	6
	ko00020	Citrate cycle (TCA cycle)	3/251	94/10104	0.414745	0.949567	0.930948	Poans03bG0180000/Poans01bG0170800/Poans02aG0093300	3
	ko03013	RNA transport	10/251	364/10104	0.418266	0.949567	0.930948	Poans03bG0277200/Poans05aG0179600/Poans02aG0281000/Poans06bG0198300/Poans06bG0202400/Poans06bG0382500/Poans02aG0313800/Poans05aG0276000/Poans04bG0086000/Poans01bG0126900	10
	ko00600	Sphingolipid metabolism	2/251	58/10104	0.424477	0.949567	0.930948	Poans06bG0201500/Poans06bG0260900	2
	ko00944	Flavone and flavonol biosynthesis	1/251	22/10104	0.425355	0.949567	0.930948	Poans02aG0015900	1
	ko00906	Carotenoid biosynthesis	3/251	96/10104	0.428033	0.949567	0.930948	Poans02aG0037000/Poans02aG0036800/Poans02aG0041500	3
	ko00280	Valine, leucine and isoleucine degradation	3/251	97/10104	0.434638	0.949567	0.930948	Poans02aG0241800/Poans02aG0039500/Poans07bG0072800	3
	ko03040	Spliceosome	12/251	450/10104	0.442733	0.949567	0.930948	Poans01bG0088100/Poans05aG0228700/Poans07bG0169400/Poans03bG0277200/Poans06bG0202400/Poans06bG0382500/Poans03bG0289400/Poans04bG0281400/Poans01bG0061800/Poans04bG0028100/Poans04bG0057000/Poans01bG0126900	12
	ko00920	Sulfur metabolism	2/251	61/10104	0.449954	0.949567	0.930948	Poans03bG0027700/Poans04bG0241700	2
	ko00660	C5-Branched dibasic acid metabolism	1/251	24/10104	0.453612	0.949567	0.930948	Poans01bG0182100	1
	ko00380	Tryptophan metabolism	6/251	221/10104	0.471315	0.949567	0.930948	Poans01bG0191100/Poans03bG0180000/Poans01bG0135300/Poans01bG0135200/Poans01bG0232700/Poans03bG0253300	6
	ko04016	MAPK signaling pathway - plant	9/251	341/10104	0.474783	0.949567	0.930948	Poans03bG0014900/Poans03bG0067700/Poans05aG0193700/Poans04bG0094100/Poans06bG0130100/Poans04bG0166200/Poans03bG0201000/Poans01bG0355500/Poans02aG0128700	9
	ko04144	Endocytosis	9/251	341/10104	0.474783	0.949567	0.930948	Poans05aG0196200/Poans04bG0213500/Poans05aG0228700/Poans07bG0179000/Poans07bG0075600/Poans07bG0029600/Poans06bG0242900/Poans05aG0188000/Poans05aG0136600	9
	ko01200	Carbon metabolism	12/251	468/10104	0.497639	0.950137	0.931507	Poans01bG0172500/Poans02aG0319200/Poans04bG0128700/Poans03bG0180000/Poans05aG0088300/Poans01bG0349200/Poans01bG0170800/Poans02aG0039500/Poans03bG0149800/Poans07bG0072800/Poans02aG0093300/Poans03bG0176200	12
	ko00910	Nitrogen metabolism	2/251	67/10104	0.498928	0.950137	0.931507	Poans02aG0041200/Poans06bG0121400	2
	ko00220	Arginine biosynthesis	2/251	71/10104	0.529996	0.950137	0.931507	Poans01bG0205200/Poans01bG0349200	2
	ko00592	alpha-Linolenic acid metabolism	3/251	115/10104	0.547632	0.950137	0.931507	Poans02aG0054300/Poans05aG0210300/Poans06bG0038100	3
	ko00410	beta-Alanine metabolism	2/251	79/10104	0.588112	0.950137	0.931507	Poans03bG0220000/Poans07bG0072800	2
	ko00710	Carbon fixation in photosynthetic organisms	3/251	123/10104	0.59346	0.950137	0.931507	Poans04bG0128700/Poans01bG0349200/Poans03bG0176200	3
	ko00040	Pentose and glucuronate interconversions	6/251	253/10104	0.60387	0.950137	0.931507	Poans06bG0121300/Poans01bG0176400/Poans03bG0287300/Poans06bG0124000/Poans03bG0237200/Poans02aG0169600	6
	ko00196	Photosynthesis - antenna proteins	1/251	37/10104	0.606405	0.950137	0.931507	Poans03bG0309500	1
	ko00650	Butanoate metabolism	1/251	39/10104	0.625788	0.950137	0.931507	Poans03bG0149800	1
	ko00053	Ascorbate and aldarate metabolism	3/251	132/10104	0.641306	0.950137	0.931507	Poans05aG0120800/Poans01bG0092400/Poans01bG0349500	3
	ko00195	Photosynthesis	2/251	88/10104	0.646944	0.950137	0.931507	Poans07bG0172800/Poans04bG0116000	2
	ko00510	N-Glycan biosynthesis	2/251	90/10104	0.659081	0.950137	0.931507	Poans07bG0158900/Poans01bG0105500	2
	ko00500	Starch and sucrose metabolism	7/251	314/10104	0.668169	0.950137	0.931507	Poans02aG0319200/Poans06bG0154300/Poans04bG0264000/Poans01bG0076600/Poans06bG0334500/Poans03bG0005400/Poans05aG0195500	7
	ko00564	Glycerophospholipid metabolism	4/251	185/10104	0.679266	0.950137	0.931507	Poans03bG0163800/Poans05aG0221700/Poans05aG0154200/Poans05aG0136600	4
	ko00630	Glyoxylate and dicarboxylate metabolism	3/251	140/10104	0.680414	0.950137	0.931507	Poans05aG0088300/Poans01bG0349200/Poans02aG0039500	3
	ko00970	Aminoacyl-tRNA biosynthesis	3/251	141/10104	0.685075	0.950137	0.931507	Poans02aG0287400/Poans04bG0135600/Poans05aG0233600	3
	ko00620	Pyruvate metabolism	4/251	188/10104	0.69143	0.950137	0.931507	Poans04bG0128700/Poans05aG0150000/Poans05aG0088300/Poans02aG0093300	4
	ko00565	Ether lipid metabolism	1/251	47/10104	0.694265	0.950137	0.931507	Poans05aG0136600	1
	ko00670	One carbon pool by folate	1/251	47/10104	0.694265	0.950137	0.931507	Poans05aG0233600	1
	ko03410	Base excision repair	2/251	100/10104	0.714814	0.950137	0.931507	Poans01bG0094800/Poans05aG0005400	2
	ko00290	Valine, leucine and isoleucine biosynthesis	1/251	50/10104	0.716592	0.950137	0.931507	Poans01bG0182100	1
	ko00950	Isoquinoline alkaloid biosynthesis	1/251	50/10104	0.716592	0.950137	0.931507	Poans03bG0034200	1
	ko03020	RNA polymerase	2/251	102/10104	0.725001	0.950137	0.931507	Poans03bG0190700/Poans06bG0293500	2
	ko00230	Purine metabolism	4/251	198/10104	0.729601	0.950137	0.931507	Poans03bG0216100/Poans07bG0157800/Poans06bG0179900/Poans02aG0102400	4
	ko00966	Glucosinolate biosynthesis	1/251	52/10104	0.730567	0.950137	0.931507	Poans01bG0182100	1
	ko04141	Protein processing in endoplasmic reticulum	10/251	474/10104	0.746762	0.950137	0.931507	Poans05aG0228700/Poans06bG0328800/Poans04bG0014200/Poans03bG0305700/Poans07bG0158900/Poans06bG0411600/Poans01bG0016700/Poans03bG0091300/Poans06bG0317200/Poans03bG0292300	10
	ko00051	Fructose and mannose metabolism	2/251	109/10104	0.758266	0.950137	0.931507	Poans02aG0319200/Poans03bG0176200	2
	ko00360	Phenylalanine metabolism	1/251	61/10104	0.785429	0.950137	0.931507	Poans03bG0149800	1
	ko00513	Various types of N-glycan biosynthesis	1/251	64/10104	0.801119	0.950137	0.931507	Poans07bG0158900	1
	ko00330	Arginine and proline metabolism	2/251	122/10104	0.810895	0.950137	0.931507	Poans06bG0351600/Poans02aG0015900	2
	ko00790	Folate biosynthesis	1/251	69/10104	0.824772	0.950137	0.931507	Poans03bG0209200	1
	ko04136	Autophagy - other	1/251	70/10104	0.829155	0.950137	0.931507	Poans06bG0330100	1
	ko04712	Circadian rhythm - plant	1/201	89/10104	0.83408	0.928893	0.928893	Poans06aG0381500	1
	ko01210	2-Oxocarboxylic acid metabolism	2/251	129/10104	0.8348	0.950137	0.931507	Poans01bG0182100/Poans01bG0349200	2
	ko00270	Cysteine and methionine metabolism	3/251	182/10104	0.834818	0.950137	0.931507	Poans06bG0351600/Poans05aG0150000/Poans02aG0241800	3
	ko04070	Phosphatidylinositol signaling system	2/251	131/10104	0.841113	0.950137	0.931507	Poans03bG0163800/Poans01bG0355500	2
	ko00904	Diterpenoid biosynthesis	1/251	74/10104	0.845621	0.950137	0.931507	Poans06bG0239400	1
	ko00770	Pantothenate and CoA biosynthesis	1/251	81/10104	0.870723	0.950137	0.931507	Poans03bG0220000	1
	ko00400	Phenylalanine, tyrosine and tryptophan biosynthesis	1/251	82/10104	0.873961	0.950137	0.931507	Poans05aG0075500	1
	ko00100	Steroid biosynthesis	1/251	84/10104	0.880195	0.950137	0.931507	Poans06bG0323300	1
	ko04130	SNARE interactions in vesicular transport	1/251	86/10104	0.886123	0.950137	0.931507	Poans06bG0148000	1
	ko00030	Pentose phosphate pathway	1/251	89/10104	0.89447	0.950137	0.931507	Poans03bG0176200	1
	ko00350	Tyrosine metabolism	1/251	89/10104	0.89447	0.950137	0.931507	Poans03bG0034200	1
	ko04712	Circadian rhythm - plant	1/251	89/10104	0.89447	0.950137	0.931507	Poans06bG0352400	1
	ko04626	Plant-pathogen interaction	8/251	471/10104	0.904868	0.950137	0.931507	Poans03bG0067700/Poans05aG0193700/Poans04bG0094100/Poans06bG0004400/Poans04bG0166200/Poans06bG0317200/Poans03bG0201000/Poans01bG0355500	8
	ko00520	Amino sugar and nucleotide sugar metabolism	3/251	222/10104	0.917553	0.950137	0.931507	Poans04bG0046300/Poans02aG0319200/Poans02aG0128700	3
	ko04120	Ubiquitin mediated proteolysis	5/251	332/10104	0.919845	0.950137	0.931507	Poans07bG0166500/Poans06bG0158000/Poans03bG0091300/Poans07bG0250300/Poans05aG0268200	5
	ko00460	Cyanoamino acid metabolism	1/251	100/10104	0.92019	0.950137	0.931507	Poans01bG0177600	1
	ko00900	Terpenoid backbone biosynthesis	1/251	101/10104	0.922192	0.950137	0.931507	Poans07bG0126800	1
	ko04145	Phagosome	2/251	174/10104	0.933366	0.952034	0.933366	Poans02aG0324800/Poans06bG0242900	2
	ko00562	Inositol phosphate metabolism	1/251	129/10104	0.961843	0.971366	0.95232	Poans07bG0201400	1
	ko01230	Biosynthesis of amino acids	5/251	412/10104	0.978148	0.978148	0.958969	Poans01bG0172500/Poans01bG0205200/Poans05aG0075500/Poans01bG0182100/Poans01bG0349200	5
Argentina lineata	ko00460	Cyanoamino acid metabolism	6/160	53/5595	0.00376162	0.168753	0.167307	Poful01G0189400/Poful06G0328600/Poful05G0257000/Poful01G0162500/Poful03G0228700/Poful04G0044000	6
	ko00260	Glycine, serine and threonine metabolism	7/160	71/5595	0.00392448	0.168753	0.167307	Poful02G0155000/Poful01G0189300/Poful03G0281200/Poful01G0134200/Poful06G0344500/Poful01G0162500/Poful04G0044000	7
	ko00670	One carbon pool by folate	3/160	24/5595	0.0299058	0.676274	0.67048	Poful03G0400700/Poful01G0162500/Poful04G0044000	3
	ko00430	Taurine and hypotaurine metabolism	2/160	10/5595	0.0314546	0.676274	0.67048	Poful01G0189400/Poful05G0005500	2
	ko01230	Biosynthesis of amino acids	11/160	218/5595	0.0469779	0.808019	0.801096	Poful06G0353400/Poful04G0090200/Poful02G0155000/Poful01G0179800/Poful06G0032900/Poful03G0281200/Poful06G0142300/Poful07G0274700/Poful01G0134200/Poful01G0162500/Poful04G0044000	11
	ko00250	Alanine, aspartate and glutamate metabolism	4/160	54/5595	0.0676077	0.819554	0.812532	Poful01G0189300/Poful05G0005500/Poful01G0179800/Poful07G0274700	4
	ko00340	Histidine metabolism	2/160	20/5595	0.110428	0.819554	0.812532	Poful06G0346200/Poful04G0090200	2
	ko03020	RNA polymerase	4/160	66/5595	0.119233	0.819554	0.812532	Poful03G0311100/Poful01G0027200/Poful03G0332300/Poful01G0095300	4
	ko00511	Other glycan degradation	2/160	21/5595	0.119851	0.819554	0.812532	Poful07G0219200/Poful07G0248000	2
	ko00400	Phenylalanine, tyrosine and tryptophan biosynthesis	3/160	43/5595	0.123819	0.819554	0.812532	Poful06G0353400/Poful02G0155000/Poful06G0032900	3
	ko00592	alpha-Linolenic acid metabolism	4/160	69/5595	0.134219	0.819554	0.812532	Poful06G0208500/Poful06G0210700/Poful01G0036300/Poful05G0210100	4
	ko04070	Phosphatidylinositol signaling system	4/160	71/5595	0.144619	0.819554	0.812532	Poful05G0190900/Poful04G0090200/Poful02G0374300/Poful02G0385200	4
	ko00100	Steroid biosynthesis	3/160	47/5595	0.150186	0.819554	0.812532	Poful06G0210700/Poful02G0257500/Poful06G0363800	3
	ko00590	Arachidonic acid metabolism	3/160	47/5595	0.150186	0.819554	0.812532	Poful01G0189400/Poful06G0210700/Poful05G0132600	3
	ko03013	RNA transport	9/160	213/5595	0.155314	0.819554	0.812532	Poful06G0308400/Poful05G0251900/Poful02G0333000/Poful04G0030800/Poful03G0380900/Poful05G0069300/Poful01G0129500/Poful03G0257400/Poful06G0266600	9
	ko00562	Inositol phosphate metabolism	4/160	73/5595	0.155324	0.819554	0.812532	Poful05G0190900/Poful04G0090200/Poful02G0374300/Poful02G0385200	4
	ko00270	Cysteine and methionine metabolism	5/160	101/5595	0.162005	0.819554	0.812532	Poful05G0252900/Poful04G0247900/Poful01G0189300/Poful01G0088100/Poful02G0377600	5
	ko00860	Porphyrin and chlorophyll metabolism	3/160	57/5595	0.22246	0.951411	0.943259	Poful07G0042500/Poful02G0328900/Poful03G0392400	3
	ko00970	Aminoacyl-tRNA biosynthesis	4/160	86/5595	0.231125	0.951411	0.943259	Poful04G0108800/Poful03G0146400/Poful07G0252200/Poful03G0102600	4
	ko00909	Sesquiterpenoid and triterpenoid biosynthesis	3/160	59/5595	0.237696	0.951411	0.943259	Poful06G0154000/Poful02G0095700/Poful03G0182100	3
	ko00500	Starch and sucrose metabolism	6/160	160/5595	0.307773	0.951411	0.943259	Poful06G0360400/Poful04G0175900/Poful05G0257000/Poful02G0292700/Poful04G0302700/Poful03G0228700	6
	ko03008	Ribosome biogenesis in eukaryotes	4/160	104/5595	0.346738	0.951411	0.943259	Poful05G0197800/Poful05G0216400/Poful04G0067700/Poful04G0090300	4
	ko00040	Pentose and glucuronate interconversions	5/160	137/5595	0.354573	0.951411	0.943259	Poful07G0273500/Poful03G0202400/Poful06G0360200/Poful06G0372300/Poful01G0234600	5
	ko00940	Phenylpropanoid biosynthesis	7/160	202/5595	0.356552	0.951411	0.943259	Poful03G0405500/Poful04G0227100/Poful05G0207900/Poful04G0160500/Poful05G0257000/Poful05G0097600/Poful03G0228700	7
	ko00510	N-Glycan biosynthesis	2/160	44/5595	0.359979	0.951411	0.943259	Poful01G0212300/Poful06G0443200	2
	ko00630	Glyoxylate and dicarboxylate metabolism	3/160	78/5595	0.386736	0.951411	0.943259	Poful06G0344500/Poful01G0162500/Poful04G0044000	3
	ko00942	Anthocyanin biosynthesis	1/160	17/5595	0.38979	0.951411	0.943259	Poful06G0029300	1
	ko00310	Lysine degradation	2/160	48/5595	0.401088	0.951411	0.943259	Poful03G0292600/Poful07G0230500	2
	ko00902	Monoterpenoid biosynthesis	2/160	48/5595	0.401088	0.951411	0.943259	Poful06G0347400/Poful06G0347000	2
	ko03410	Base excision repair	2/160	48/5595	0.401088	0.951411	0.943259	Poful02G0253800/Poful01G0007900	2
	ko04120	Ubiquitin mediated proteolysis	6/160	180/5595	0.410593	0.951411	0.943259	Poful03G0405500/Poful06G0420700/Poful03G0193200/Poful06G0314600/Poful02G0008600/Poful02G0337500	6
	ko01200	Carbon metabolism	8/160	248/5595	0.415384	0.951411	0.943259	Poful03G0400700/Poful03G0281200/Poful06G0142300/Poful01G0134200/Poful07G0085200/Poful06G0344500/Poful01G0162500/Poful04G0044000	8
	ko00195	Photosynthesis	2/160	54/5595	0.460308	0.951411	0.943259	Poful07G0154700/Poful03G0220100	2
	ko00380	Tryptophan metabolism	4/160	123/5595	0.469922	0.951411	0.943259	Poful05G0089500/Poful07G0149900/Poful07G0108200/Poful04G0040400	4
	ko00650	Butanoate metabolism	1/160	22/5595	0.472456	0.951411	0.943259	Poful05G0005500	1
	ko04075	Plant hormone signal transduction	9/160	297/5595	0.478717	0.951411	0.943259	Poful02G0061400/Poful05G0343100/Poful05G0170700/Poful06G0389500/Poful02G0103500/Poful05G0183400/Poful03G0059200/Poful02G0050600/Poful02G0105300	9
	ko00514	Other types of O-glycan biosynthesis	1/160	23/5595	0.487602	0.951411	0.943259	Poful06G0199000	1
	ko00906	Carotenoid biosynthesis	2/160	57/5595	0.488632	0.951411	0.943259	Poful05G0125900/Poful06G0243400	2
	ko03022	Basal transcription factors	2/160	58/5595	0.497867	0.951411	0.943259	Poful03G0338300/Poful01G0259300	2
	ko00565	Ether lipid metabolism	1/160	25/5595	0.516609	0.951411	0.943259	Poful06G0210700	1
	ko00480	Glutathione metabolism	3/160	98/5595	0.535572	0.951411	0.943259	Poful01G0189400/Poful05G0132600/Poful03G0273800	3
	ko03015	mRNA surveillance pathway	4/160	134/5595	0.537503	0.951411	0.943259	Poful05G0251900/Poful04G0294500/Poful02G0159300/Poful03G0257400	4
	ko00290	Valine, leucine and isoleucine biosynthesis	1/160	27/5595	0.543983	0.951411	0.943259	Poful03G0281200	1
	ko00943	Isoflavonoid biosynthesis	1/160	27/5595	0.543983	0.951411	0.943259	Poful07G0107700	1
	ko03040	Spliceosome	7/160	244/5595	0.552296	0.951411	0.943259	Poful07G0027800/Poful01G0054200/Poful02G0253200/Poful03G0380900/Poful03G0032500/Poful03G0403100/Poful03G0257400	7
	ko00330	Arginine and proline metabolism	2/160	66/5595	0.56782	0.951411	0.943259	Poful07G0259200/Poful03G0273800	2
	ko04141	Protein processing in endoplasmic reticulum	7/160	248/5595	0.569851	0.951411	0.943259	Poful05G0010800/Poful03G0405500/Poful03G0193200/Poful06G0314600/Poful03G0195600/Poful02G0008600/Poful05G0258000	7
	ko04016	MAPK signaling pathway - plant	5/160	178/5595	0.580931	0.951411	0.943259	Poful04G0272600/Poful02G0061400/Poful05G0170700/Poful05G0206300/Poful03G0059200	5
	ko03440	Homologous recombination	2/160	70/5595	0.600089	0.951411	0.943259	Poful04G0086400/Poful02G0054100	2
	ko00563	Glycosylphosphatidylinositol (GPI)-anchor biosynthesis	1/160	32/5595	0.605865	0.951411	0.943259	Poful04G0090500	1
	ko00053	Ascorbate and aldarate metabolism	2/160	73/5595	0.623088	0.951411	0.943259	Poful03G0177000/Poful04G0090200	2
	ko00908	Zeatin biosynthesis	1/160	34/5595	0.628213	0.951411	0.943259	Poful06G0243400	1
	ko00190	Oxidative phosphorylation	4/160	151/5595	0.632721	0.951411	0.943259	Poful07G0154700/Poful07G0291800/Poful06G0316200/Poful04G0084000	4
	ko04136	Autophagy - other	1/160	35/5595	0.63891	0.951411	0.943259	Poful05G0155300	1
	ko00710	Carbon fixation in photosynthetic organisms	2/160	76/5595	0.64506	0.951411	0.943259	Poful06G0142300/Poful07G0085200	2
	ko00073	Cutin, suberine and wax biosynthesis	1/160	39/5595	0.678724	0.951411	0.943259	Poful04G0084400	1
	ko00071	Fatty acid degradation	1/160	40/5595	0.687976	0.951411	0.943259	Poful01G0036300	1
	ko00591	Linoleic acid metabolism	1/160	40/5595	0.687976	0.951411	0.943259	Poful06G0210700	1
	ko00910	Nitrogen metabolism	1/160	40/5595	0.687976	0.951411	0.943259	Poful07G0274700	1
	ko04130	SNARE interactions in vesicular transport	1/160	40/5595	0.687976	0.951411	0.943259	Poful07G0115900	1
	ko00130	Ubiquinone and other terpenoid-quinone biosynthesis	1/160	41/5595	0.696964	0.951411	0.943259	Poful02G0388500	1
	ko00410	beta-Alanine metabolism	1/160	41/5595	0.696964	0.951411	0.943259	Poful05G0005500	1
	ko00770	Pantothenate and CoA biosynthesis	1/160	41/5595	0.696964	0.951411	0.943259	Poful02G0107100	1
	ko00790	Folate biosynthesis	1/160	44/5595	0.722411	0.956527	0.948332	Poful03G0132500	1
	ko04145	Phagosome	2/160	88/5595	0.722957	0.956527	0.948332	Poful07G0291800/Poful07G0115900	2
	ko00030	Pentose phosphate pathway	1/160	46/5595	0.738184	0.961876	0.953634	Poful06G0142300	1
	ko00280	Valine, leucine and isoleucine degradation	1/160	49/5595	0.760188	0.96527	0.956999	Poful01G0189300	1
	ko00020	Citrate cycle (TCA cycle)	1/160	50/5595	0.767107	0.96527	0.956999	Poful04G0186800	1
	ko04626	Plant-pathogen interaction	6/160	271/5595	0.795543	0.96527	0.956999	Poful06G0369200/Poful04G0272600/Poful02G0061400/Poful03G0377600/Poful05G0021500/Poful05G0206300	6
	ko02010	ABC transporters	1/160	57/5595	0.810287	0.96527	0.956999	Poful06G0196700	1
	ko01240	Biosynthesis of cofactors	6/160	280/5595	0.820364	0.96527	0.956999	Poful02G0107100/Poful03G0400700/Poful03G0392400/Poful02G0388500/Poful01G0162500/Poful04G0044000	6
	ko03018	RNA degradation	2/160	109/5595	0.824719	0.96527	0.956999	Poful03G0335700/Poful04G0146100	2
	ko00945	Stilbenoid, diarylheptanoid and gingerol biosynthesis	1/160	60/5595	0.826263	0.96527	0.956999	Poful05G0097600	1
	ko00051	Fructose and mannose metabolism	1/160	63/5595	0.8409	0.96527	0.956999	Poful06G0142300	1
	ko03050	Proteasome	1/160	65/5595	0.849971	0.96527	0.956999	Poful04G0247200	1
	ko00010	Glycolysis / Gluconeogenesis	2/160	127/5595	0.883887	0.96527	0.956999	Poful06G0142300/Poful01G0134200	2
	ko00941	Flavonoid biosynthesis	1/160	74/5595	0.884832	0.96527	0.956999	Poful05G0097600	1
	ko03420	Nucleotide excision repair	1/160	75/5595	0.888169	0.96527	0.956999	Poful06G0433300	1
	ko04144	Endocytosis	3/160	181/5595	0.896727	0.96527	0.956999	Poful05G0162300/Poful06G0276400/Poful07G0082600	3
	ko00561	Glycerolipid metabolism	1/160	80/5595	0.903469	0.96527	0.956999	Poful06G0210700	1
	ko01212	Fatty acid metabolism	1/160	88/5595	0.923737	0.96527	0.956999	Poful01G0036300	1
	ko00230	Purine metabolism	1/160	100/5595	0.946482	0.96527	0.956999	Poful06G0434500	1
	ko00620	Pyruvate metabolism	1/160	101/5595	0.948041	0.96527	0.956999	Poful07G0085200	1
	ko00564	Glycerophospholipid metabolism	1/160	103/5595	0.951023	0.96527	0.956999	Poful06G0210700	1
	ko03010	Ribosome	4/160	269/5595	0.954046	0.96527	0.956999	Poful05G0179000/Poful05G0292800/Poful03G0369500/Poful04G0006700	4
	ko00520	Amino sugar and nucleotide sugar metabolism	1/160	118/5595	0.968585	0.968585	0.960286	Poful03G0074000	1

## Sheet: Table S10
Supplementary Table 10 KEGG enrichment analysis of contraction and expansion genes
Species	Type	Kegg ID	Description	Gene Ratio	Bg Ratio	P-value	Adjusted P-value	Q-value	Gene ID	Count
Argentina anserina A	Expansion	map00944	Flavone and flavonol biosynthesis	9/117	22/10104	1.2e-12	3.97e-11	2.4e-11	Poans02bG0017500/Poans03aG0143800/Poans06aG0389700/Poans06aG0389800/Poans06aG0389900/Poans06aG0390000/Poans06aG0390100/Poans06aG0390200/Poans06aG0390300	9
		map00943	Isoflavonoid biosynthesis	10/117	59/10104	1.15e-09	1.89e-08	1.15e-08	Poans02bG0017500/Poans03aG0143800/Poans06aG0389700/Poans06aG0389800/Poans06aG0389900/Poans06aG0390000/Poans06aG0390100/Poans06aG0390200/Poans06aG0390300/Poans04aG0114500	10
		map00945	Stilbenoid, diarylheptanoid and gingerol biosynthesis	11/117	85/10104	3.24e-09	3.56e-08	2.16e-08	Poans04aG0192900/Poans04aG0193500/Poans03aG0131700/Poans03aG0131900/Poans03aG0132000/Poans04aG0287100/Poans02bG0310600/Poans02bG0310700/Poans02bG0310800/Poans02bG0310900/Poans02bG0311000	11
		map00941	Flavonoid biosynthesis	12/117	126/10104	2.11e-08	1.74e-07	1.06e-07	Poans04aG0192900/Poans04aG0193500/Poans02bG0090700/Poans03aG0131700/Poans03aG0131900/Poans03aG0132000/Poans04aG0287100/Poans02bG0310600/Poans02bG0310700/Poans02bG0310800/Poans02bG0310900/Poans02bG0311000	12
		map04626	Plant-pathogen interaction	18/117	471/10104	7.16e-06	4.72e-05	2.86e-05	Poans02bG0102500/Poans03aG0097600/Poans04aG0010500/Poans04aG0028700/Poans04aG0028800/Poans06aG0126200/Poans06aG0126300/Poans07aG0242100/Poans07aG0242200/Poans07aG0242300/Poans01aG0224100/Poans04aG0146900/Poans06aG0099100/Poans03aG0137200/Poans03aG0139900/Poans03aG0140000/Poans03aG0140100/Poans03aG0140200	18
		map00330	Arginine and proline metabolism	9/117	122/10104	1.12e-05	6.17e-05	3.74e-05	Poans02bG0017500/Poans03aG0143800/Poans06aG0389700/Poans06aG0389800/Poans06aG0389900/Poans06aG0390000/Poans06aG0390100/Poans06aG0390200/Poans06aG0390300	9
		map00900	Terpenoid backbone biosynthesis	8/117	101/10104	2.1e-05	9.88e-05	5.99e-05	Poans01aG0082500/Poans02bG0133900/Poans02bG0134000/Poans02bG0134300/Poans02bG0134400/Poans02bG0134500/Poans02bG0134700/Poans02bG0136900	8
		map00380	Tryptophan metabolism	10/117	221/10104	0.000236739	0.000976549	0.000591848	Poans03aG0143100/Poans06aG0205300/Poans03aG0175700/Poans03aG0246800/Poans05bG0095300/Poans07aG0093700/Poans02bG0021300/Poans02bG0021600/Poans02bG0021700/Poans02bG0137800	10
		map02010	ABC transporters	7/117	111/10104	0.000293368	0.00107568	0.000651929	Poans06aG0411800/Poans06aG0411900/Poans06aG0412000/Poans06aG0412100/Poans05bG0120100/Poans05bG0120400/Poans07aG0233600	7
		map03020	RNA polymerase	6/117	102/10104	0.00115646	0.00381633	0.00231293	Poans02bG0316700/Poans04aG0017000/Poans04aG0089900/Poans04aG0090000/Poans07aG0052600/Poans07aG0067300	6
		map00940	Phenylpropanoid biosynthesis	11/117	358/10104	0.00286101	0.00828571	0.00502164	Poans04aG0192900/Poans04aG0193500/Poans03aG0131700/Poans03aG0131900/Poans03aG0132000/Poans04aG0287100/Poans02bG0310600/Poans02bG0310700/Poans02bG0310800/Poans02bG0310900/Poans02bG0311000	11
		map00966	Glucosinolate biosynthesis	4/117	52/10104	0.00301299	0.00828571	0.00502164	Poans02bG0021300/Poans02bG0021600/Poans02bG0021700/Poans02bG0137800	4
		map00590	Arachidonic acid metabolism	4/117	82/10104	0.0149453	0.037938	0.0229927	Poans03aG0143100/Poans06aG0205300/Poans05bG0095600/Poans05bG0095700	4
		map00591	Linoleic acid metabolism	4/117	91/10104	0.0211086	0.049756	0.0301552	Poans03aG0143100/Poans06aG0205300/Poans05bG0095600/Poans05bG0095700	4
		map01210	2-Oxocarboxylic acid metabolism	4/117	129/10104	0.0625583	0.137628	0.0834111	Poans02bG0021300/Poans02bG0021600/Poans02bG0021700/Poans02bG0137800	4
		map00902	Monoterpenoid biosynthesis	3/117	95/10104	0.0976665	0.201437	0.122083	Poans03aG0322600/Poans03aG0322800/Poans03aG0323300	3
		map00905	Brassinosteroid biosynthesis	2/117	58/10104	0.144999	0.281468	0.170586	Poans01aG0072700/Poans01aG0072600	2
		map00909	Sesquiterpenoid and triterpenoid biosynthesis	2/117	83/10104	0.249769	0.419212	0.254068	Poans02bG0016600/Poans04aG0005500	2
		map00071	Fatty acid degradation	2/117	84/10104	0.254068	0.419212	0.254068	Poans03aG0092700/Poans06aG0196300	2
		map00100	Steroid biosynthesis	2/117	84/10104	0.254068	0.419212	0.254068	Poans02bG0016600/Poans04aG0005500	2
		map00350	Tyrosine metabolism	2/117	89/10104	0.27558	0.433055	0.262458	Poans03aG0092700/Poans06aG0196300	2
		map00860	Porphyrin metabolism	2/117	96/10104	0.305639	0.44689	0.270843	Poans01aG0216900/Poans03aG0216600	2
		map00480	Glutathione metabolism	3/117	169/10104	0.311469	0.44689	0.270843	Poans06aG0322900/Poans06aG0323000/Poans06aG0323100	3
		map00592	alpha-Linolenic acid metabolism	2/117	115/10104	0.385674	0.530301	0.321395	Poans03aG0092700/Poans06aG0196300	2
	Contractions	map00902	Monoterpenoid biosynthesis	6/52	95/10104	8.46455e-06	0.000169291	0.000115831	Poans07aG0098900/Poans07aG0099000/Poans07aG0099100/Poans07aG0099200/Poans07aG0099300/Poans07aG0099400	6
		map00190	Oxidative phosphorylation	8/52	237/10104	2.51328e-05	0.000242242	0.000165744	Poans02bG0345100/Poans03aG0030200/Poans03aG0030300/Poans03aG0030400/Poans03aG0086300/Poans03aG0086400/Poans03aG0266800/Poans05bG0176700	8
		map00196	Photosynthesis	4/52	37/10104	3.63362e-05	0.000242242	0.000165744	Poans03aG0073800/Poans03aG0073900/Poans03aG0305400/Poans06aG0319700	4
		map03013	3013Nucleocytoplasmic transport	8/52	364/10104	0.000493254	0.00246627	0.00168745	Poans02bG0345100/Poans03aG0030200/Poans03aG0030300/Poans03aG0030400/Poans03aG0086300/Poans03aG0086400/Poans03aG0266800/Poans05bG0176700	8
		map04141	Protein processing in endoplasmic reticulum	8/52	474/10104	0.00269492	0.0107797	0.00737558	Poans02bG0008900/Poans02bG0051400/Poans04aG0063400/Poans05bG0293600/Poans06aG0118600/Poans06aG0118900/Poans06aG0133600/Poans07aG0126100	8
		map00905	Brassinosteroid biosynthesis	3/52	58/10104	0.00324989	0.010833	0.00741202	Poans01aG0072500/Poans06aG0291000/Poans06aG0291400	3
		map04144	Endocytosis	5/52	341/10104	0.0302444	0.0864126	0.0591244	Poans02bG0008900/Poans05bG0293600/Poans06aG0118600/Poans06aG0118900/Poans07aG0126100	5
		map00904	Diterpenoid biosynthesis	2/52	74/10104	0.0554739	0.124417	0.0851275	Poans07aG0056700/Poans07aG0056800	2
		map00480	Glutathione metabolism	3/52	169/10104	0.0559877	0.124417	0.0851275	Poans02bG0159500/Poans03aG0135500/Poans07aG0052800	3
		map00909	Sesquiterpenoid and triterpenoid biosynthesis	2/52	83/10104	0.0678979	0.134224	0.0918373	Poans03aG0188000/Poans02bG0070000	2
		map00591	Linoleic acid metabolism	2/52	91/10104	0.0796364	0.134224	0.0918373	Poans05bG0216200/Poans07aG0017400	2
		map03040	Spliceosome	5/52	450/10104	0.0805343	0.134224	0.0918373	Poans02bG0008900/Poans05bG0293600/Poans06aG0118600/Poans06aG0118900/Poans07aG0126100	5
		map00942	Anthocyanin biosynthesis	1/52	20/10104	0.098137	0.15098	0.103302	Poans03aG0051500	1
		map00592	alpha-Linolenic acid metabolism	2/52	115/10104	0.118094	0.168706	0.11543	Poans05bG0216200/Poans07aG0017400	2
		map04626	Plant-pathogen interaction	4/52	471/10104	0.22299	0.29732	0.203429	Poans02bG0012700/Poans02bG0115100/Poans05bG0195500/Poans06aG0245700	4
		map00360	Phenylalanine metabolism	1/52	61/10104	0.270712	0.33839	0.23153	Poans02bG0011900	1
		map00100	Steroid biosynthesis	1/52	84/10104	0.352874	0.415146	0.284048	Poans07aG0114400	1
		map00330	Arginine and proline metabolism	1/52	122/10104	0.469163	0.521293	0.356674	Poans02bG0011900	1
		map00380	Tryptophan metabolism	1/52	221/10104	0.684292	0.720308	0.492842	Poans02bG0011900	1
		map00940	Phenylpropanoid biosynthesis	1/52	358/10104	0.847518	0.847518	0.579881	Poans01aG0121300	1
Argentina anserina B	Expansion	map04626	Plant-pathogen interaction	24/146	471/10104	5.93888e-08	2.01922e-06	1.37532e-06	Poans03bG0058000/Poans03bG0058100/Poans03bG0201000/Poans05aG0193800/Poans06bG0163100/Poans02aG0016800/Poans02aG0137600/Poans04bG0042400/Poans04bG0042500/Poans04bG0042600/Poans04bG0042700/Poans04bG0044200/Poans04bG0044400/Poans04bG0177400/Poans05aG0144300/Poans06bG0219600/Poans06bG0235600/Poans06bG0235700/Poans06bG0261600/Poans03bG0336400/Poans03bG0338600/Poans03bG0338700/Poans05aG0237800/Poans07b…	24
		map04016	MAPK signaling pathway	16/146	341/10104	3.20869e-05	0.000545477	0.000371532	Poans03bG0058000/Poans03bG0058100/Poans03bG0201000/Poans05aG0193800/Poans06bG0163100/Poans02aG0016800/Poans02aG0137600/Poans03bG0117500/Poans03bG0117600/Poans03bG0117800/Poans05aG0108700/Poans06bG0219600/Poans06bG0220300/Poans06bG0220400/Poans06bG0235600/Poans06bG0235700	16
		map00906	Carotenoid biosynthesis	8/146	96/10104	7.11586e-05	0.000806465	0.000549295	Poans02aG0102600/Poans03bG0210900/Poans03bG0211000/Poans03bG0211100/Poans05aG0291100/Poans05aG0291300/Poans05aG0291400/Poans05aG0291500	8
		map00902	Monoterpenoid biosynthesis	7/146	95/10104	0.000435664	0.00370314	0.00252227	Poans05aG0296400/Poans05aG0296600/Poans05aG0296800/Poans05aG0296900/Poans01bG0165900/Poans05aG0296700/Poans06bG0306500	7
		map00943	Isoflavonoid biosynthesis	5/146	59/10104	0.00157289	0.0106957	0.00728497	Poans01bG0135300/Poans01bG0135700/Poans03bG0189800/Poans03bG0189900/Poans05aG0256500	5
		map02010	ABC transporters	6/146	111/10104	0.00536729	0.0234325	0.0159602	Poans02aG0315800/Poans04bG0162600/Poans04bG0162700/Poans04bG0191800/Poans04bG0192000/Poans06bG0381800	6
		map03450	Non-homologous end-joining	3/146	25/10104	0.0053848	0.0234325	0.0159602	Poans04bG0034800/Poans06bG0201900/Poans07bG0031600	3
		map03040	Spliceosome	14/146	450/10104	0.00551353	0.0234325	0.0159602	Poans01bG0236400/Poans02aG0003900/Poans02aG0011300/Poans02aG0011800/Poans02aG0096500/Poans02aG0246500/Poans04bG0099500/Poans05aG0253900/Poans06bG0262800/Poans07bG0048900/Poans07bG0142900/Poans03bG0343700/Poans04bG0057400/Poans07bG0107800	14
		map04141	Protein processing in endoplasmic reticulum	14/146	474/10104	0.00857674	0.032401	0.0220688	Poans02aG0003900/Poans02aG0011300/Poans02aG0011800/Poans03bG0059200/Poans03bG0059300/Poans03bG0116400/Poans03bG0116700/Poans03bG0136500/Poans04bG0099500/Poans07bG0142900/Poans03bG0177000/Poans05aG0157700/Poans05aG0157900/Poans05aG0158000	14
		map00591	Linoleic acid metabolism	5/146	91/10104	0.0101222	0.0342312	0.0233154	Poans01bG0135300/Poans01bG0135700/Poans03bG0039700/Poans03bG0039800/Poans05aG0256500	5
		map00040	Pentose and glucuronate interconversions	9/146	253/10104	0.0110748	0.0342312	0.0233154	Poans01bG0002900/Poans01bG0176400/Poans01bG0176500/Poans01bG0195800/Poans01bG0195900/Poans01bG0223900/Poans02aG0014000/Poans02aG0200700/Poans06bG0319500	9
		map03008	Ribosome biogenesis in eukaryotes	7/146	174/10104	0.0130561	0.0369923	0.025196	Poans02aG0256200/Poans04bG0067200/Poans06bG0200900/Poans06bG0201000/Poans07bG0079200/Poans07bG0079400/Poans07bG0079500	7
		map04120	Ubiquitin mediated proteolysis	9/146	332/10104	0.0512993	0.134167	0.0913833	Poans03bG0116400/Poans03bG0116700/Poans04bG0130200/Poans04bG0287900/Poans05aG0316400/Poans03bG0177000/Poans05aG0157700/Poans05aG0157900/Poans05aG0158000	9
		map00230	Purine metabolism	6/146	198/10104	0.0672092	0.163222	0.111173	Poans03bG0113600/Poans03bG0238300/Poans03bG0238400/Poans05aG0108700/Poans06bG0220300/Poans06bG0220400	6
		map00590	Arachidonic acid metabolism	3/146	82/10104	0.11524	0.251523	0.171316	Poans01bG0135300/Poans01bG0135700/Poans05aG0256500	3
		map00909	Sesquiterpenoid and triterpenoid biosynthesis	3/146	83/10104	0.118364	0.251523	0.171316	Poans01bG0231100/Poans03bG0166000/Poans03bG0254400	3
		map03060	Protein export	3/146	96/10104	0.161605	0.323209	0.220143	Poans03bG0059200/Poans03bG0059300/Poans03bG0136500	3
		map00380	Tryptophan metabolism	5/146	221/10104	0.215523	0.407099	0.277281	Poans01bG0135300/Poans01bG0135700/Poans01bG0232600/Poans03bG0253400/Poans05aG0256500	5
		map00240	Pyrimidine metabolism	3/146	119/10104	0.246919	0.441855	0.300954	Poans05aG0108700/Poans06bG0220300/Poans06bG0220400	3
		map00904	Diterpenoid biosynthesis	2/146	74/10104	0.289961	0.492933	0.335744	Poans02aG0246400/Poans02aG0246600	2
		map00750	Vitamin B6 metabolism	1/146	35/10104	0.399682	0.647104	0.440752	Poans01bG0211600	1
		map00480	Glutathione metabolism	3/146	169/10104	0.443	0.682827	0.465083	Poans03bG0127500/Poans06bG0204700/Poans06bG0204800	3
		map04145	Phagosome	3/146	174/10104	0.461912	0.682827	0.465083	Poans03bG0059200/Poans03bG0059300/Poans03bG0136500	3
		map00592	alpha-Linolenic acid metabolism	2/146	115/10104	0.49747	0.704749	0.480014	Poans03bG0039700/Poans03bG0039800	2
		map03030	DNA replication	2/146	121/10104	0.524654	0.71353	0.485995	Poans07bG0077000/Poans07bG0077100	2
		map04144	Endocytosis	5/146	341/10104	0.550685	0.719203	0.48986	Poans02aG0003900/Poans02aG0011300/Poans02aG0011800/Poans04bG0099500/Poans07bG0142900	5
		map00600	Sphingolipid metabolism	1/146	58/10104	0.571132	0.719203	0.48986	Poans02aG0041600	1
		map00073	Cutin, suberine and wax biosynthesis	1/146	64/10104	0.607205	0.73732	0.502199	Poans05aG0135700	1
		map00940	Phenylpropanoid biosynthesis	4/146	358/10104	0.765589	0.851996	0.580307	Poans04bG0130900/Poans04bG0131000/Poans05aG0068600/Poans06bG0311400	4
		map00460	Cyanoamino acid metabolism	1/146	100/10104	0.7684	0.851996	0.580307	Poans04bG0068200	1
		map03013	Nucleocytoplasmic transport	4/146	364/10104	0.77682	0.851996	0.580307	Poans02aG0095600/Poans04bG0259700/Poans05aG0309600/Poans02aG0191000	4
		map00260	Glycine, serine and threonine metabolism	1/146	130/10104	0.851094	0.904287	0.615923	Poans05aG0135700	1
		map00564	Glycerophospholipid metabolism	1/146	185/10104	0.933974	0.962276	0.65542	Poans01bG0211600	1
		map00500	Starch and sucrose metabolism	1/146	314/10104	0.990373	0.990373	0.674557	Poans02aG0041700	1
	Contractions	map00909	Sesquiterpenoid and triterpenoid biosynthesis	9/49	83/10104	1.72e-10	4.3e-09	2.9e-09	Poans03bG0165900/Poans04bG0052700/Poans05aG0239200/Poans05aG0245500/Poans05aG0245600/Poans06bG0282300/Poans06bG0282800/Poans06bG0283300/Poans06bG0291500	9
		map00908	Zeatin biosynthesis	4/49	62/10104	0.000221476	0.00276845	0.00186506	Poans02aG0021100/Poans02aG0036700/Poans02aG0036800/Poans02aG0037100	4
		map00380	Tryptophan metabolism	6/49	221/10104	0.000652126	0.00543438	0.00366106	Poans03bG0253300/Poans03bG0254300/Poans06bG0041100/Poans07bG0036500/Poans07bG0138700/Poans07bG0237200	6
		map00906	Carotenoid biosynthesis	4/49	96/10104	0.00116888	0.00730549	0.00492159	Poans02aG0021100/Poans02aG0036700/Poans02aG0036800/Poans02aG0037100	4
		map04626	Plant-pathogen interaction	8/49	471/10104	0.00175416	0.00877078	0.00590874	Poans03bG0280100/Poans03bG0337700/Poans03bG0337800/Poans03bG0338200/Poans03bG0339000/Poans02aG0118600/Poans06bG0207100/Poans06bG0230500	8
		map03430	Mismatch repair	3/49	92/10104	0.00994891	0.0414538	0.0279268	Poans05aG0249500/Poans06bG0237200/Poans07bG0231300	3
		map03410	Base excision repair	3/49	100/10104	0.0124697	0.0445346	0.0300022	Poans05aG0249500/Poans06bG0237200/Poans07bG0231300	3
		map03030	DNA replication	3/49	121/10104	0.0206942	0.0646695	0.0435668	Poans05aG0249500/Poans06bG0237200/Poans07bG0231300	3
		map03420	Nucleotide excision repair	3/49	142/10104	0.0312918	0.0869218	0.0585578	Poans05aG0249500/Poans06bG0237200/Poans07bG0231300	3
		map00940	Phenylpropanoid biosynthesis	4/49	358/10104	0.0946486	0.236621	0.159408	Poans01bG0120600/Poans01bG0153900/Poans01bG0154000/Poans01bG0191300	4
		map00330	Arginine and proline metabolism	2/49	122/10104	0.118001	0.268185	0.180672	Poans04bG0188000/Poans06bG0213800	2
		map00514	Other types of O-glycan biosynthesis	1/49	39/10104	0.173001	0.360418	0.242808	Poans06bG0144400	1
		map00480	Glutathione metabolism	2/49	169/10104	0.197524	0.379854	0.255901	Poans04bG0188000/Poans06bG0213800	2
		map00062	Fatty acid elongation	1/49	59/10104	0.249975	0.446384	0.300722	Poans04bG0189900	1
		map01040	Biosynthesis of unsaturated fatty acids	1/49	69/10104	0.285785	0.476308	0.320881	Poans04bG0189900	1
		map00590	Arachidonic acid metabolism	1/49	82/10104	0.329842	0.494676	0.333255	Poans05aG0094500	1
		map00100	Steroid biosynthesis	1/49	84/10104	0.33638	0.494676	0.333255	Poans04bG0042200	1
		map00591	Linoleic acid metabolism	1/49	91/10104	0.358772	0.498295	0.335694	Poans05aG0094500	1
		map03050	Proteasome	1/49	102/10104	0.392474	0.516413	0.347899	Poans02aG0160400	1
		map00592	alpha-Linolenic acid metabolism	1/49	115/10104	0.43007	0.537588	0.362164	Poans05aG0195900	1
		map03440	Homologous recombination	1/49	127/10104	0.462746	0.541905	0.365073	Poans05aG0167000	1
		map04120	Ubiquitin mediated proteolysis	2/49	332/10104	0.48205	0.541905	0.365073	Poans06bG0141300/Poans07bG0257600	2
		map00970	Aminoacyl-tRNA biosynthesis	1/49	141/10104	0.498553	0.541905	0.365073	Poans04bG0169900	1
		map01212	Fatty acid metabolism	1/49	154/10104	0.529703	0.551774	0.371721	Poans04bG0189900	1
		map00040	Pentose and glucuronate interconversions	1/49	253/10104	0.712221	0.712221	0.479812	Poans06bG0252100	1
Argentina lineata	Expansion	map00909	Sesquiterpenoid and triterpenoid biosynthesis	27/448	59/5595	5.08e-15	4.06e-13	3.31e-13	Poful03G0182100/Poful03G0278500/Poful03G0294700/Poful03G0294800/Poful03G0294900/Poful03G0295000/Poful04G0058100/Poful05G0235700/Poful05G0263900/Poful05G0264000/Poful02G0082600/Poful02G0095400/Poful02G0095600/Poful02G0095700/Poful03G0192000/Poful06G0151500/Poful06G0153900/Poful06G0208900/Poful06G0314400/Poful06G0316400/Poful06G0316500/Poful06G0316600/Poful06G0317200/Poful06G0319400/Poful06G0329400…	27
		map00945	Stilbenoid, diarylheptanoid and gingerol biosynthesis	23/448	60/5595	5e-11	2e-09	1.63e-09	Poful03G0339500/Poful03G0339600/Poful03G0400400/Poful03G0134600/Poful03G0252000/Poful01G0055800/Poful01G0055900/Poful01G0056000/Poful01G0056300/Poful01G0056400/Poful02G0107900/Poful03G0360400/Poful03G0360500/Poful05G0315100/Poful01G0242200/Poful01G0242300/Poful01G0242500/Poful03G0250500/Poful06G0230900/Poful06G0231000/Poful06G0231200/Poful06G0231400/Poful06G0238100	23
		map00902	Monoterpenoid biosynthesis	15/448	48/5595	2.61e-06	6.96e-05	5.68e-05	Poful04G0128400/Poful04G0128500/Poful04G0128600/Poful04G0129100/Poful04G0009700/Poful04G0009800/Poful07G0122800/Poful07G0122900/Poful07G0123000/Poful07G0123100/Poful07G0123200/Poful07G0123300/Poful07G0123400/Poful07G0123500/Poful07G0123600	15
		map00190	Oxidative phosphorylation	29/448	151/5595	6.4e-06	0.000127982	0.000104406	Poful01G0269600/PofulPtG0006700/Poful02G0031300/PofulMtG0000600/Poful01G0117400/PofulMtG0005000/PofulPtG0000900/Poful02G0031400/Poful06G0212700/PofulMtG0000700/PofulPtG0003100/Poful01G0269800/Poful03G0232300/PofulPtG0004500/PofulPtG0006500/Poful01G0212400/Poful02G0387600/Poful03G0030600/Poful03G0085600/Poful03G0085700/Poful03G0300100/Poful03G0343900/Poful04G0097800/Poful05G0180400/Poful05G0180500…	29
		map00941	Flavonoid biosynthesis	18/448	74/5595	1.4e-05	0.000223581	0.000182395	Poful03G0339500/Poful03G0339600/Poful03G0400400/Poful03G0134600/Poful03G0252000/Poful01G0055800/Poful01G0055900/Poful01G0056000/Poful01G0056300/Poful01G0056400/Poful02G0107900/Poful03G0360400/Poful03G0360500/Poful05G0315100/Poful01G0242200/Poful01G0242300/Poful01G0242500/Poful03G0250500	18
		map04626	Plant-pathogen interaction	41/448	271/5595	4.11e-05	0.000547452	0.000446605	Poful05G0201000/Poful05G0201700/Poful05G0201800/Poful05G0202000/Poful04G0075700/Poful04G0076000/Poful01G0163200/Poful01G0163300/Poful01G0163500/Poful01G0247900/Poful05G0258900/Poful03G0353600/Poful05G0261300/Poful07G0124000/Poful03G0139600/Poful03G0139800/Poful03G0097200/Poful06G0234900/Poful06G0235000/Poful06G0235100/Poful06G0236400/Poful06G0236500/Poful06G0262300/Poful04G0069400/Poful04G0069500…	41
		map00940	Phenylpropanoid biosynthesis	32/448	202/5595	0.000122239	0.00139701	0.00113967	Poful03G0339500/Poful03G0339600/Poful03G0400400/Poful07G0003100/Poful07G0003200/Poful03G0134600/Poful03G0252000/Poful01G0055800/Poful01G0055900/Poful01G0056000/Poful01G0056300/Poful01G0056400/Poful02G0107900/Poful03G0360400/Poful03G0360500/Poful05G0315100/Poful03G0395000/Poful03G0395100/Poful03G0395200/Poful03G0395300/Poful03G0395400/Poful03G0395500/Poful03G0395600/Poful01G0242200/Poful01G0242300…	32
		map00380	Tryptophan metabolism	21/448	123/5595	0.000659588	0.00659588	0.00538085	Poful04G0136800/Poful05G0089500/Poful05G0089600/Poful05G0090100/Poful02G0219500/Poful02G0269000/Poful02G0013800/Poful02G0013900/Poful02G0014100/Poful02G0014200/Poful02G0030100/Poful02G0030200/Poful02G0386600/Poful07G0137100/Poful07G0147400/Poful07G0147500/Poful07G0148000/Poful07G0149900/Poful07G0150000/Poful07G0196300/Poful07G0197400	21
		map00592	alpha-Linolenic acid metabolism	14/448	69/5595	0.000930434	0.00827053	0.00674701	Poful01G0071400/Poful01G0071500/Poful03G0284300/Poful05G0286500/Poful04G0289900/Poful06G0208500/Poful06G0279200/Poful02G0127700/Poful04G0109300/Poful05G0210000/Poful05G0210100/Poful05G0210200/Poful05G0210300/Poful06G0192800	14
		map00942	Anthocyanin biosynthesis	6/448	17/5595	0.00146946	0.0117557	0.00959017	Poful03G0049900/Poful03G0050000/Poful03G0050100/Poful06G0029300/Poful04G0086800/Poful07G0264900	6
		map00195	Photosynthesis	11/448	54/5595	0.00311751	0.0226728	0.0184962	PofulMtG0003400/PofulPtG0001900/Poful05G0279000/Poful05G0279500/PofulPtG0000200/Poful01G0117400/PofulPtG0000900/PofulPtG0003100/Poful06G0171300/Poful06G0351800/PofulPtG0003700	11
		map00480	Glutathione metabolism	16/448	98/5595	0.00446615	0.0297743	0.0242896	Poful02G0199500/Poful02G0199600/Poful02G0199700/Poful01G0221500/Poful03G0137600/Poful03G0137700/Poful03G0137800/Poful04G0124100/Poful02G0103400/Poful03G0241600/Poful03G0273000/Poful03G0273100/Poful03G0273800/Poful04G0042400/Poful04G0042500/Poful04G0042600	16
		map00905	Brassinosteroid biosynthesis	8/448	35/5595	0.0054153	0.0329532	0.0268829	Poful01G0068500/Poful01G0068600/Poful01G0068700/Poful01G0220700/Poful06G0305500/Poful06G0305700/Poful06G0306000/Poful04G0262400	8
		map00901	Indole alkaloid biosynthesis	4/448	10/5595	0.00576681	0.0329532	0.0268829	Poful03G0054600/Poful03G0054700/Poful03G0054800/Poful03G0183200	4
		map03050	Proteasome	11/448	65/5595	0.0131429	0.0700954	0.0571831	Poful03G0150700/Poful02G0196500/Poful03G0312700/Poful03G0354700/Poful05G0156200/Poful03G0265700/Poful04G0065400/Poful03G0224400/Poful03G0390500/Poful06G0445400/Poful07G0096200	11
		map00330	Arginine and proline metabolism	11/448	66/5595	0.014675	0.0733749	0.0598585	Poful02G0103400/Poful03G0241600/Poful03G0273000/Poful03G0273100/Poful03G0273800/Poful02G0013800/Poful02G0013900/Poful02G0014100/Poful02G0014200/Poful02G0030100/Poful02G0030200	11
		map00460	Cyanoamino acid metabolism	9/448	53/5595	0.0233028	0.10966	0.0894598	Poful07G0003100/Poful07G0003200/Poful03G0395000/Poful03G0395100/Poful03G0395200/Poful03G0395300/Poful03G0395400/Poful03G0395500/Poful03G0395600	9
		map03020	RNA polymerase	10/448	66/5595	0.0356671	0.15852	0.129319	Poful03G0194300/Poful05G0001900/Poful04G0037000/PofulMtG0003700/PofulPtG0001100/Poful02G0364100/Poful03G0321300/Poful03G0332300/Poful04G0161200/Poful05G0274800	10
		map00561	Glycerolipid metabolism	11/448	80/5595	0.0525725	0.221358	0.180581	Poful06G0101400/Poful06G0101500/Poful06G0101600/Poful06G0101700/Poful06G0101800/Poful06G0101900/Poful02G0075700/Poful02G0075800/Poful02G0086000/Poful02G0161500/Poful04G0320300	11
		map00360	Phenylalanine metabolism	6/448	36/5595	0.0636911	0.254764	0.207834	Poful02G0013800/Poful02G0013900/Poful02G0014100/Poful02G0014200/Poful02G0030100/Poful02G0030200	6
		map00073	Cutin, suberine and wax biosynthesis	6/448	39/5595	0.0874367	0.319315	0.260494	Poful03G0134600/Poful03G0208600/Poful03G0208800/Poful03G0350700/Poful05G0296500/Poful07G0084700	6
		map03022	Basal transcription factors	8/448	58/5595	0.089035	0.319315	0.260494	Poful05G0160700/Poful05G0160800/Poful01G0298200/Poful03G0144000/Poful03G0296600/Poful03G0409300/Poful06G0092800/Poful01G0234800	8
		map00660	C5-Branched dibasic acid metabolism	3/448	14/5595	0.0957945	0.319315	0.260494	Poful03G0275200/Poful03G0275300/Poful03G0275400	3
		map00740	Riboflavin metabolism	3/448	14/5595	0.0957945	0.319315	0.260494	Poful04G0293700/Poful04G0293800/Poful04G0293900	3
		map00790	Folate biosynthesis	6/448	44/5595	0.13622	0.435904	0.355606	Poful05G0072300/Poful05G0199700/Poful05G0199800/Poful06G0101400/Poful06G0101500/Poful06G0101600	6
		map00906	Carotenoid biosynthesis	7/448	57/5595	0.168176	0.517464	0.422142	Poful02G0046200/Poful04G0124700/Poful01G0258300/Poful01G0258400/Poful03G0217600/Poful03G0217800/Poful02G0048000	7
		map04075	Plant hormone signal transduction	28/448	297/5595	0.204238	0.605151	0.493676	Poful02G0004100/Poful03G0260800/Poful03G0260900/Poful03G0261000/Poful02G0012100/Poful02G0017100/Poful02G0017200/Poful02G0021700/Poful02G0138300/Poful05G0252800/Poful02G0021800/Poful02G0021900/Poful02G0022000/Poful02G0022500/Poful02G0022700/Poful02G0104100/Poful02G0104200/Poful02G0104300/Poful02G0104800/Poful05G0192100/Poful05G0192200/Poful05G0192400/Poful05G0192600/Poful05G0192700/Poful05G0193500…	28
		map00010	Glycolysis / Gluconeogenesis	13/448	127/5595	0.214873	0.613924	0.500833	Poful06G0101400/Poful06G0101500/Poful06G0101600/Poful06G0101700/Poful06G0101800/Poful06G0101900/Poful03G0054500/Poful03G0148000/Poful03G0163200/Poful03G0357500/Poful06G0084500/Poful06G0084600/Poful07G0134800	13
		map00053	Ascorbate and aldarate metabolism	8/448	73/5595	0.227227	0.620736	0.50639	Poful02G0120600/Poful04G0083500/Poful06G0101400/Poful06G0101500/Poful06G0101600/Poful06G0101700/Poful06G0101800/Poful06G0101900	8
		map00511	Other glycan degradation	3/448	21/5595	0.233944	0.620736	0.50639	Poful05G0060300/Poful05G0225800/Poful04G0236300	3
		map00970	Aminoacyl-tRNA biosynthesis	9/448	86/5595	0.248815	0.620736	0.50639	Poful04G0163000/Poful04G0166400/Poful04G0166500/Poful04G0205800/Poful02G0090600/Poful04G0154900/Poful04G0167500/Poful04G0167600/Poful04G0325700	9
		map00563	Glycosylphosphatidylinositol (GPI)-anchor biosynthesis	4/448	32/5595	0.251306	0.620736	0.50639	Poful04G0124400/Poful04G0084800/Poful04G0090500/Poful04G0090800	4
		map00650	Butanoate metabolism	3/448	22/5595	0.256054	0.620736	0.50639	Poful03G0275200/Poful03G0275300/Poful03G0275400	3
		map00100	Steroid biosynthesis	5/448	47/5595	0.322696	0.73759	0.601718	Poful04G0047300/Poful04G0065000/Poful06G0316300/Poful03G0334700/Poful03G0334800	5
		map00590	Arachidonic acid metabolism	5/448	47/5595	0.322696	0.73759	0.601718	Poful05G0072300/Poful05G0199700/Poful05G0199800/Poful06G0456200/Poful02G0196700	5
		map00062	Fatty acid elongation	4/448	37/5595	0.34382	0.764044	0.623299	Poful02G0067600/Poful02G0068100/Poful02G0068200/Poful02G0068300	4
		map00290	Valine, leucine and isoleucine biosynthesis	3/448	27/5595	0.368827	0.797465	0.650563	Poful03G0275200/Poful03G0275300/Poful03G0275400	3
		map03420	Nucleotide excision repair	7/448	75/5595	0.394415	0.820555	0.6694	Poful02G0072400/Poful05G0233600/Poful07G0027500/Poful07G0116200/Poful05G0160700/Poful05G0160800/Poful06G0224300	7
		map01040	Biosynthesis of unsaturated fatty acids	4/448	40/5595	0.400021	0.820555	0.6694	Poful02G0067600/Poful02G0068100/Poful02G0068200/Poful02G0068300	4
		map00620	Pyruvate metabolism	9/448	101/5595	0.42007	0.84014	0.685378	Poful06G0101400/Poful06G0101500/Poful06G0101600/Poful06G0101700/Poful06G0101800/Poful06G0101900/Poful03G0240100/PofulMtG0003900/PofulPtG0003200	9
		map03440	Homologous recombination	6/448	70/5595	0.49385	0.963609	0.786102	Poful05G0173100/Poful05G0173200/Poful05G0192900/Poful07G0033700/Poful07G0033900/Poful06G0224300	6
		map00040	Pentose and glucuronate interconversions	11/448	137/5595	0.542751	0.999992	0.815783	Poful04G0058500/Poful05G0243400/Poful06G0285800/Poful01G0234600/Poful01G0235200/Poful06G0101400/Poful06G0101500/Poful06G0101600/Poful06G0101700/Poful06G0101800/Poful06G0101900	11
		map00310	Lysine degradation	4/448	48/5595	0.54321	0.999992	0.815783	Poful02G0259000/Poful02G0259100/Poful03G0292600/Poful03G0292700	4
		map04146	Peroxisome	7/448	87/5595	0.552395	0.999992	0.815783	Poful03G0208600/Poful03G0208800/Poful03G0350700/Poful05G0296500/Poful07G0084700/Poful03G0304200/Poful03G0305300	7
		map01212	Fatty acid metabolism	7/448	88/5595	0.564843	0.999992	0.815783	Poful02G0067600/Poful02G0068100/Poful02G0068200/Poful02G0068300/Poful03G0240100/PofulMtG0003900/PofulPtG0003200	7
		map00640	Propanoate metabolism	3/448	38/5595	0.596698	0.999992	0.815783	Poful03G0240100/PofulMtG0003900/PofulPtG0003200	3
		map00520	Amino sugar and nucleotide sugar metabolism	9/448	118/5595	0.611244	0.999992	0.815783	Poful04G0087200/Poful04G0091500/Poful04G0091600/Poful01G0011000/Poful01G0011100/Poful04G0090900/Poful04G0091000/Poful02G0120600/Poful04G0083500	9
		map04141	Protein processing in endoplasmic reticulum	19/448	248/5595	0.616789	0.999992	0.815783	Poful02G0072400/Poful05G0233600/Poful07G0027500/Poful07G0116200/Poful03G0221300/Poful06G0118900/Poful01G0255200/Poful06G0184900/Poful04G0072200/Poful02G0061000/Poful04G0072100/Poful04G0072300/Poful05G0101000/Poful06G0128600/Poful06G0280000/Poful02G0214100/Poful02G0297000/Poful04G0200300/Poful04G0290100	19
		map00770	Pantothenate and CoA biosynthesis	3/448	41/5595	0.648897	0.999992	0.815783	Poful03G0275200/Poful03G0275300/Poful03G0275400	3
		map04016	MAPK signaling pathway	13/448	178/5595	0.678375	0.999992	0.815783	Poful04G0075700/Poful04G0076000/Poful02G0012100/Poful02G0017100/Poful02G0017200/Poful02G0021700/Poful02G0138300/Poful05G0252800/Poful02G0021800/Poful02G0021900/Poful02G0022000/Poful02G0022500/Poful02G0022700	13
		map00061	Fatty acid biosynthesis	3/448	45/5595	0.710746	0.999992	0.815783	Poful03G0240100/PofulMtG0003900/PofulPtG0003200	3
		map03013	Nucleocytoplasmic transport	15/448	213/5595	0.7384	0.999992	0.815783	Poful02G0283100/Poful06G0137400/Poful06G0137500/Poful03G0221300/Poful06G0118900/Poful01G0212400/Poful02G0387600/Poful03G0030600/Poful03G0085600/Poful03G0085700/Poful03G0300100/Poful03G0343900/Poful04G0097800/Poful05G0180400/Poful05G0180500	15
		map00908	Zeatin biosynthesis	2/448	34/5595	0.769033	0.999992	0.815783	Poful02G0046200/Poful02G0048000	2
		map00591	Linoleic acid metabolism	2/448	40/5595	0.841922	0.999992	0.815783	Poful06G0456200/Poful02G0196700	2
		map00710	Carbon fixation by Calvin cycle	4/448	76/5595	0.868812	0.999992	0.815783	Poful03G0240100/Poful04G0144800/PofulMtG0003900/PofulPtG0003200	4
		map00400	Phenylalanine, tyrosine and tryptophan biosynthesis	2/448	43/5595	0.869943	0.999992	0.815783	Poful06G0082200/Poful06G0082300	2
		map00510	N-Glycan biosynthesis	2/448	44/5595	0.87822	0.999992	0.815783	Poful01G0012300/Poful06G0204000	2
		map00630	Glyoxylate and dicarboxylate metabolism	4/448	78/5595	0.881576	0.999992	0.815783	Poful03G0240100/Poful04G0144800/PofulMtG0003900/PofulPtG0003200	4
		map00052	Galactose metabolism	3/448	62/5595	0.884091	0.999992	0.815783	Poful06G0101400/Poful06G0101500/Poful06G0101600	3
		map00051	Fructose and mannose metabolism	3/448	63/5595	0.890573	0.999992	0.815783	Poful06G0101400/Poful06G0101500/Poful06G0101600	3
		map00943	Isoflavonoid biosynthesis	1/448	27/5595	0.895533	0.999992	0.815783	Poful07G0107700	1
		map00500	Starch and sucrose metabolism	9/448	160/5595	0.90423	0.999992	0.815783	Poful07G0003100/Poful07G0003200/Poful03G0395000/Poful03G0395100/Poful03G0395200/Poful03G0395300/Poful03G0395400/Poful03G0395500/Poful03G0395600	9
		map01210	2-Oxocarboxylic acid metabolism	3/448	68/5595	0.918354	0.999992	0.815783	Poful03G0275200/Poful03G0275300/Poful03G0275400	3
		map04120	Ubiquitin mediated proteolysis	10/448	180/5595	0.921111	0.999992	0.815783	Poful02G0072400/Poful05G0233600/Poful07G0027500/Poful07G0116200/Poful02G0182000/Poful02G0182100/Poful07G0014300/Poful07G0071900/Poful07G0072000/Poful06G0204300	10
		map03010	Ribosome	16/448	269/5595	0.92272	0.999992	0.815783	Poful02G0048800/Poful03G0309900/Poful04G0148800/Poful06G0351200/PofulPtG0007200/Poful03G0221400/Poful04G0109500/Poful06G0134300/Poful06G0351500/Poful02G0032300/PofulMtG0001600/Poful01G0032900/Poful03G0214600/Poful03G0411500/Poful06G0296600/PofulPtG0006400	16
		map00564	Glycerophospholipid metabolism	5/448	103/5595	0.924244	0.999992	0.815783	Poful02G0075700/Poful02G0075800/Poful02G0086000/Poful02G0161500/Poful04G0320300	5
		map04145	Phagosome	4/448	88/5595	0.930437	0.999992	0.815783	Poful01G0223000/Poful03G0055900/Poful03G0122800/Poful04G0265600	4
		map00900	Terpenoid backbone biosynthesis	2/448	56/5595	0.945977	0.999992	0.815783	Poful03G0351700/Poful03G0358100	2
		map03008	Ribosome biogenesis in eukaryotes	4/448	104/5595	0.972027	0.999992	0.815783	Poful02G0293100/Poful04G0067700/Poful04G0090100/Poful04G0090300	4
		map03040	Spliceosome	12/448	244/5595	0.979667	0.999992	0.815783	Poful02G0283100/Poful06G0438700/Poful07G0018900/Poful07G0025400/Poful04G0115200/Poful05G0226200/Poful03G0162000/Poful03G0162100/Poful02G0091900/Poful02G0092600/Poful02G0093000/Poful06G0144200	12
		map03430	Mismatch repair	1/448	47/5595	0.980542	0.999992	0.815783	Poful06G0224300	1
		map00260	Glycine, serine and threonine metabolism	2/448	71/5595	0.981343	0.999992	0.815783	Poful06G0082200/Poful06G0082300	2
		map00020	Citrate cycle (TCA cycle)	1/448	50/5595	0.984886	0.999992	0.815783	Poful07G0188200	1
		map03015	mRNA surveillance pathway	5/448	134/5595	0.985897	0.999992	0.815783	Poful02G0283100/Poful01G0179900/Poful04G0132900/Poful06G0137400/Poful06G0137500	5
		map03030	DNA replication	1/448	65/5595	0.995736	0.999992	0.815783	Poful06G0224300	1
		map03018	RNA degradation	2/448	109/5595	0.998909	0.999992	0.815783	Poful06G0219600/Poful07G0047000	2
		map01240	Biosynthesis of cofactors	8/448	280/5595	0.999932	0.999992	0.815783	Poful02G0120600/Poful04G0083500/Poful06G0101400/Poful06G0101500/Poful06G0101600/Poful06G0101700/Poful06G0101800/Poful06G0101900	8
		map01230	Biosynthesis of amino acids	5/448	218/5595	0.999934	0.999992	0.815783	Poful03G0275200/Poful03G0275300/Poful03G0275400/Poful06G0082200/Poful06G0082300	5
		map04144	Endocytosis	3/448	181/5595	0.999968	0.999992	0.815783	Poful05G0162200/Poful05G0162300/Poful05G0177200	3
		map01200	Carbon metabolism	5/448	248/5595	0.999992	0.999992	0.815783	Poful07G0188200/Poful03G0240100/Poful04G0144800/PofulMtG0003900/PofulPtG0003200	5
	Contractions	map00400	Phenylalanine, tyrosine and tryptophan biosynthesis	1/2	43/5595	0.0153132	0.0459395	0.0322382	Poful07G0173100	1
		map01230	Biosynthesis of amino acids	1/2	218/5595	0.0764153	0.0945344	0.0663399	Poful07G0173100	1
		map04626	4626	1/2	271/5595	0.0945344	0.0945344	0.0663399	Poful03G0393800	1
